# Supplementary material for: A Phylogeographic Analysis of Porcine Parvovirus 1 in Africa
Source: Viruses. 2023 Jan 11;15(1):207. doi: 10.3390/v15010207 (PMC9864576; doi:10.3390/v15010207)
Supplement: Supplementary file 1 [file viruses-15-00207-s001.zip]

Archive with 6 entries (6 files):
- Figure S1.pdf
- Figure S2.pdf
- Figure S3.pdf
- Table S1.xlsx
- Table S2.xlsx
- Table S3.xlsx
