# Supplementary material for: A Phylogeographic Analysis of Porcine Parvovirus 1 in Africa
Source: Viruses. 2023 Jan 11;15(1):207. doi: 10.3390/v15010207 (PMC9864576; doi:10.3390/v15010207)
Supplement: Supplementary file 1 [file viruses-15-00207-s001.zip › Table S1.xlsx]

## Sheet: Table S1
Name	ID	Continent	Country	Year	Acc.Nuber
BKF-29|Africa|BurkinaFaso|2020	BKF-29	Africa	BurkinaFaso	2020	OP820546
BKF-3|Africa|BurkinaFaso|2018	BKF-3	Africa	BurkinaFaso	2018	OP820545
CIV-1|Africa|IvoryCoast|2021	CIV-1	Africa	IvoryCoast	2021	OP820553
CIV-19|Africa|IvoryCoast|2021	CIV-19	Africa	IvoryCoast	2021	OP820557
CIV-2|Africa|IvoryCoast|2021	CIV-2	Africa	IvoryCoast	2021	OP820555
CIV-3|Africa|IvoryCoast|2021	CIV-3	Africa	IvoryCoast	2021	OP820556
CIV-30|Africa|IvoryCoast|2021	CIV-30	Africa	IvoryCoast	2021	OP820558
CIV-T13|Africa|IvoryCoast|2015	CIV-T13	Africa	IvoryCoast	2015	OP820552
CIV-T14|Africa|IvoryCoast|2015	CIV-T14	Africa	IvoryCoast	2015	OP820553
KEN-2|Africa|Kenya|2018	KEN-2	Africa	Kenya	2018	OP820547
MOZ-11|Africa|Mozambique|2012	MOZ-11	Africa	Mozambique	2012	OP820561
MOZ-15|Africa|Mozambique|2013	MOZ-15	Africa	Mozambique	2013	OP820562
MOZ-16|Africa|Mozambique|2013	MOZ-16	Africa	Mozambique	2013	OP820563
MOZ-22|Africa|Mozambique|2014	MOZ-22	Africa	Mozambique	2014	OP820564
MOZ-5|Africa|Mozambique|2011	MOZ-5	Africa	Mozambique	2011	OP820559
MOZ-8|Africa|Mozambique|2012	MOZ-8	Africa	Mozambique	2012	OP820560
MOZ-M12|Africa|Mozambique|2017	MOZ-M12	Africa	Mozambique	2017	OP820570
MOZ-M14|Africa|Mozambique|2017	MOZ-M14	Africa	Mozambique	2017	OP820571
MOZ-M15|Africa|Mozambique|2017	MOZ-M15	Africa	Mozambique	2017	OP820572
MOZ-M2|Africa|Mozambique|2017	MOZ-M2	Africa	Mozambique	2017	OP820565
MOZ-M27|Africa|Mozambique|2019	MOZ-M27	Africa	Mozambique	2019	OP820573
MOZ-M28|Africa|Mozambique|2019	MOZ-M28	Africa	Mozambique	2019	OP820574
MOZ-M3|Africa|Mozambique|2017	MOZ-M3	Africa	Mozambique	2017	OP820566
MOZ-M4|Africa|Mozambique|2017	MOZ-M4	Africa	Mozambique	2017	OP820567
MOZ-M56|Africa|Mozambique|2019	MOZ-M56	Africa	Mozambique	2019	OP820575
MOZ-M7|Africa|Mozambique|2017	MOZ-M7	Africa	Mozambique	2017	OP820568
MOZ-M8|Africa|Mozambique|2017	MOZ-M8	Africa	Mozambique	2017	OP820569
ON383314|Africa|Namibia|Phacochoerusafricanus|2019	ON383314	Africa	Namibia	2019
ON383315|Africa|Namibia|Phacochoerusafricanus|2019	ON383315	Africa	Namibia	2019
ON383316|Africa|Namibia|Phacochoerusafricanus|2019	ON383316	Africa	Namibia	2019
ON383317|Africa|Namibia|Phacochoerusafricanus|2019	ON383317	Africa	Namibia	2019
ON383318|Africa|Namibia|Phacochoerusafricanus|2019	ON383318	Africa	Namibia	2019
ON383319|Africa|Namibia|Phacochoerusafricanus|2019	ON383319	Africa	Namibia	2019
ON383320|Africa|Namibia|Phacochoerusafricanus|2019	ON383320	Africa	Namibia	2019
ON383321|Africa|Namibia|Phacochoerusafricanus|2019	ON383321	Africa	Namibia	2019
ONO98525|Africa|Nigeria|2014	ONO98525	Africa	Nigeria	2014
ONO98526|Africa|Nigeria|2014	ONO98526	Africa	Nigeria	2014
ONO98527|Africa|Nigeria|2014	ONO98527	Africa	Nigeria	2014
ONO98528|Africa|Nigeria|2014	ONO98528	Africa	Nigeria	2014
ONO98529|Africa|Nigeria|2014	ONO98529	Africa	Nigeria	2014
ONO98530|Africa|Nigeria|2014	ONO98530	Africa	Nigeria	2014
ONO98531|Africa|Nigeria|2014	ONO98531	Africa	Nigeria	2014
ONO98532|Africa|Nigeria|2014	ONO98532	Africa	Nigeria	2014
ONO98533|Africa|Nigeria|2015	ONO98533	Africa	Nigeria	2015
ONO98534|Africa|Nigeria|2015	ONO98534	Africa	Nigeria	2015
ONO98535|Africa|Nigeria|2015	ONO98535	Africa	Nigeria	2015
ONO98536|Africa|Nigeria|2015	ONO98536	Africa	Nigeria	2015
ONO98537|Africa|Nigeria|2019	ONO98537	Africa	Nigeria	2019
ONO98538|Africa|Nigeria|2019	ONO98538	Africa	Nigeria	2019
ONO98539|Africa|Nigeria|2019	ONO98539	Africa	Nigeria	2019
ONO98540|Africa|Nigeria|2020	ONO98540	Africa	Nigeria	2020
ONO98541|Africa|Nigeria|2020	ONO98541	Africa	Nigeria	2020
ONO98542|Africa|Nigeria|2020	ONO98542	Africa	Nigeria	2020
ONO98543|Africa|Nigeria|2020	ONO98543	Africa	Nigeria	2020
ONO98544|Africa|Nigeria|2020	ONO98544	Africa	Nigeria	2020
ONO98545|Africa|Nigeria|2020	ONO98545	Africa	Nigeria	2020
NAM-1|Africa|Namibia|2019	NAM-1	Africa	Namibia	2019	OP087485
NAM-2|Africa|Namibia|2019	NAM-2	Africa	Namibia	2019	OP087486
NAM-3|Africa|Namibia|2019	NAM-3	Africa	Namibia	2019	OP087487
NAM-4|Africa|Namibia|2019	NAM-4	Africa	Namibia	2019	OP087488
NAM-5|Africa|Namibia|2019	NAM-5	Africa	Namibia	2019	OP087489
NAM-6|Africa|Namibia|2019	NAM-6	Africa	Namibia	2019	OP087490
NAM-7|Africa|Namibia|2019	NAM-7	Africa	Namibia	2019	OP087491
NAM-8|Africa|Namibia|2019	NAM-8	Africa	Namibia	2019	OP087492
NAM-9|Africa|Namibia|2020	NAM-9	Africa	Namibia	2020	OP087493
NAM-10|Africa|Namibia|2020	NAM-10	Africa	Namibia	2020	OP087494
NAM-11|Africa|Namibia|2020	NAM-11	Africa	Namibia	2020	OP087495
SEN-102014|Africa|Senegal|2014	SEN-102014	Africa	Senegal	2014	OP820548
SEN-112014|Africa|Senegal|2014	SEN-112014	Africa	Senegal	2014	OP820549
TAN-52017|Africa|Tanzania|2017	TAN-52017	Africa	Tanzania	2017	OP820551
TAN-92016|Africa|Tanzania|2016	TAN-92016	Africa	Tanzania	2016	OP820550
