# Supplementary material for: A Phylogeographic Analysis of Porcine Parvovirus 1 in Africa
Source: Viruses. 2023 Jan 11;15(1):207. doi: 10.3390/v15010207 (PMC9864576; doi:10.3390/v15010207)
Supplement: Supplementary file 1 [file viruses-15-00207-s001.zip › Table S2.xlsx]

## Sheet: Table S2
Name	ID	Continent	Country	Year
AY684865|Europe|Germany|2006	AY684865	Europe	Germany	2006
AY684872|Europe|Germany|2006	AY684872	Europe	Germany	2006
BKF-29|Africa|BurkinaFaso|2020	BKF-29	Africa	BurkinaFaso	2020
BKF-3|Africa|BurkinaFaso|2018	BKF-3	Africa	BurkinaFaso	2018
CIV-1|Africa|IvoryCoast|2021	CIV-1	Africa	IvoryCoast	2021
CIV-19|Africa|IvoryCoast|2021	CIV-19	Africa	IvoryCoast	2021
CIV-2|Africa|IvoryCoast|2021	CIV-2	Africa	IvoryCoast	2021
CIV-3|Africa|IvoryCoast|2021	CIV-3	Africa	IvoryCoast	2021
CIV-30|Africa|IvoryCoast|2021	CIV-30	Africa	IvoryCoast	2021
CIV-T13|Africa|IvoryCoast|2015	CIV-T13	Africa	IvoryCoast	2015
CIV-T14|Africa|IvoryCoast|2015	CIV-T14	Africa	IvoryCoast	2015
D00623|Europe|Spain|1989	D00623	Europe	Spain	1989
EU790641.1|Asia|China|2006	EU790641.1	Asia	China	2006
EU790642.1|Asia|China|2004	EU790642.1	Asia	China	2004
FJ853421|Asia|China|2008	FJ853421	Asia	China	2008
FJ853421.1|Asia|China|2008	FJ853421.1	Asia	China	2008
FJ969146.1|Asia|China|2009	FJ969146.1	Asia	China	2009
GQ884045.1|America|USA|2006	GQ884045.1	America	USA	2006
GQ884046.1|America|USA|2006	GQ884046.1	America	USA	2006
GQ884047|America|USA|2006	GQ884047	America	USA	2006
GQ884047.1|America|USA|2006	GQ884047.1	America	USA	2006
GU434317.1|Asia|China|2009	GU434317.1	Asia	China	2009
HM355807.1|Asia|China|2010	HM355807.1	Asia	China	2010
HM627652.1|Asia|China|2010	HM627652.1	Asia	China	2010
HM627653|Asia|China|2009	HM627653	Asia	China	2009
HM627653.1|Asia|China|2009	HM627653.1	Asia	China	2009
HM989009.1|Asia|China|1989	HM989009.1	Asia	China	1989
JN872448|Asia|China|2010	JN872448	Asia	China	2010
JN872448.1|Asia|China|2010	JN872448.1	Asia	China	2010
JN968975.1|Asia|China|2010	JN968975.1	Asia	China	2010
JQ249913.1|Europe|Romania|2011	JQ249913.1	Europe	Romania	2011
JQ249914.1|Europe|Romania|2011	JQ249914.1	Europe	Romania	2011
JQ249915.1|Europe|Romania|2011	JQ249915.1	Europe	Romania	2011
JQ249916|Europe|Romania|2011	JQ249916	Europe	Romania	2011
JQ249916.1|Europe|Romania|2011	JQ249916.1	Europe	Romania	2011
JQ249917.1|Europe|Romania|2011	JQ249917.1	Europe	Romania	2011
JQ249918.1|Europe|Romania|2011	JQ249918.1	Europe	Romania	2011
JQ249919.1|Europe|Romania|2011	JQ249919.1	Europe	Romania	2011
JQ249920.1|Europe|Romania|2011	JQ249920.1	Europe	Romania	2011
JQ249921.1|Europe|Romania|2011	JQ249921.1	Europe	Romania	2011
JQ249922.1|Europe|Romania|2011	JQ249922.1	Europe	Romania	2011
JQ249923.1|Europe|Romania|2011	JQ249923.1	Europe	Romania	2011
JQ249924.1|Europe|Romania|2011	JQ249924.1	Europe	Romania	2011
JQ249925.1|Europe|Romania|2011	JQ249925.1	Europe	Romania	2011
JQ249926.1|Europe|Romania|2011	JQ249926.1	Europe	Romania	2011
JQ249927.1|Europe|Romania|2011	JQ249927.1	Europe	Romania	2011
JQ686669.1|Asia|China|2010	JQ686669.1	Asia	China	2010
JQ710894|Asia|China|2010	JQ710894	Asia	China	2010
JQ710894.1|Asia|China|2010	JQ710894.1	Asia	China	2010
JQ710895.1|Asia|China|2010	JQ710895.1	Asia	China	2010
JQ710896.1|Asia|China|2011	JQ710896.1	Asia	China	2011
JQ710897.1|Asia|China|2011	JQ710897.1	Asia	China	2011
JQ710898.1|Asia|China|2010	JQ710898.1	Asia	China	2010
JQ710899.1|Asia|China|2010	JQ710899.1	Asia	China	2010
JQ710900.1|Asia|China|2011	JQ710900.1	Asia	China	2011
JQ710901.1|Asia|China|2011	JQ710901.1	Asia	China	2011
JX568153.1|Europe|Denmark|2011	JX568153.1	Europe	Denmark	2011
JX568154.1|Asia|China|2010	JX568154.1	Asia	China	2010
JX568155.1|Asia|China|2010	JX568155.1	Asia	China	2010
JX568156.1|Asia|China|2010	JX568156.1	Asia	China	2010
JX568157.1|Asia|China|2010	JX568157.1	Asia	China	2010
JX967269.1|Asia|China|2011	JX967269.1	Asia	China	2011
JX992846.1|Asia|China|2008	JX992846.1	Asia	China	2008
KEN-2|Africa|Kenya|2018	KEN-2	Africa	Kenya	2018
KF429252.1|Asia|China|2012	KF429252.1	Asia	China	2012
KF429253.1|Asia|China|2012	KF429253.1	Asia	China	2012
KF429254.1|Asia|China|2013	KF429254.1	Asia	China	2013
KF429255.1|Asia|China|2013	KF429255.1	Asia	China	2013
KF742500.2|Asia|China|2013	KF742500.2	Asia	China	2013
KF913345.1|Europe|Hungary|2012	KF913345.1	Europe	Hungary	2012
KF913346.1|Europe|Hungary|2012	KF913346.1	Europe	Hungary	2012
KF913347.1|Europe|Hungary|2012	KF913347.1	Europe	Hungary	2012
KF913348.1|Europe|Hungary|2012	KF913348.1	Europe	Hungary	2012
KF913349.1|Europe|Hungary|2012	KF913349.1	Europe	Hungary	2012
KF913350.1|Europe|Hungary|2012	KF913350.1	Europe	Hungary	2012
KF913351.1|Europe|Hungary|2012	KF913351.1	Europe	Hungary	2012
KJ201927.1|Asia|China|2009	KJ201927.1	Asia	China	2009
KJ201928.1|Asia|China|2007	KJ201928.1	Asia	China	2007
KM268633.1|Asia|China|2013	KM268633.1	Asia	China	2013
KP245930.1|Asia|China|2009	KP245930.1	Asia	China	2009
KP245931.1|Asia|China|2009	KP245931.1	Asia	China	2009
KP245932.1|Asia|China|2005	KP245932.1	Asia	China	2005
KP245933.1|Asia|China|2006	KP245933.1	Asia	China	2006
KP245934.1|Asia|China|2004	KP245934.1	Asia	China	2004
KP245935.1|Asia|China|2005	KP245935.1	Asia	China	2005
KP245936.1|Asia|China|2014	KP245936.1	Asia	China	2014
KP245937.1|Asia|China|2014	KP245937.1	Asia	China	2014
KP245938.1|Asia|China|2009	KP245938.1	Asia	China	2009
KP245939.1|Asia|China|2008	KP245939.1	Asia	China	2008
KX233726.1|Asia|China|2015	KX233726.1	Asia	China	2015
KX242359.1|Asia|China|2013	KX242359.1	Asia	China	2013
KY994646.1|Asia|SouthKorea|2016	KY994646.1	Asia	SouthKorea	2016
MF084999.1|Asia|China|2008	MF084999.1	Asia	China	2008
MF447833.1|Asia|China|2013	MF447833.1	Asia	China	2013
MH183294.1|Asia|China|2014	MH183294.1	Asia	China	2014
MH183295.1|Asia|China|2015	MH183295.1	Asia	China	2015
MH183296.1|Asia|China|2014	MH183296.1	Asia	China	2014
MH183297.1|Asia|China|2014	MH183297.1	Asia	China	2014
MH183298.1|Asia|China|2015	MH183298.1	Asia	China	2015
MH447542.1|Asia|SouthKorea|2017	MH447542.1	Asia	SouthKorea	2017
MH447543.1|Asia|SouthKorea|2017	MH447543.1	Asia	SouthKorea	2017
MH447544.1|Asia|SouthKorea|2017	MH447544.1	Asia	SouthKorea	2017
MH447545.1|Asia|SouthKorea|2017	MH447545.1	Asia	SouthKorea	2017
MH447546.1|Asia|SouthKorea|2017	MH447546.1	Asia	SouthKorea	2017
MH447547.1|Asia|SouthKorea|2017	MH447547.1	Asia	SouthKorea	2017
MH447548.1|Asia|SouthKorea|2017	MH447548.1	Asia	SouthKorea	2017
MH447549.1|Asia|SouthKorea|2017	MH447549.1	Asia	SouthKorea	2017
MH447550.1|Asia|SouthKorea|2017	MH447550.1	Asia	SouthKorea	2017
MH558678.1|Europe|Spain|2012	MH558678.1	Europe	Spain	2012
MH566237.1|Asia|SouthKorea|2018	MH566237.1	Asia	SouthKorea	2018
MH817778.1|Asia|SouthKorea|2018	MH817778.1	Asia	SouthKorea	2018
MH817779.1|Asia|SouthKorea|2018	MH817779.1	Asia	SouthKorea	2018
MK092380.1|Asia|China|2015	MK092380.1	Asia	China	2015
MK092381.1|Asia|China|2015	MK092381.1	Asia	China	2015
MK092382|Asia|China|2015	MK092382	Asia	China	2015
MK092382.1|Asia|China|2015	MK092382.1	Asia	China	2015
MK092383.1|Asia|China|2015	MK092383.1	Asia	China	2015
MK092384.1|Asia|China|2015	MK092384.1	Asia	China	2015
MK378156|Asia|China|2017	MK378156	Asia	China	2017
MK378156.1|Asia|China|2017	MK378156.1	Asia	China	2017
MK993540.1|Asia|China|2017	MK993540.1	Asia	China	2017
MN326126.1|Asia|China|1999	MN326126.1	Asia	China	1999
MN326127.1|Asia|China|2017	MN326127.1	Asia	China	2017
MN326128.1|Asia|China|2015	MN326128.1	Asia	China	2015
MN326129.1|Asia|China|2017	MN326129.1	Asia	China	2017
MN326130.1|Asia|China|2016	MN326130.1	Asia	China	2016
MN326131.1|Asia|China|2015	MN326131.1	Asia	China	2015
MN326132.1|Asia|China|2014	MN326132.1	Asia	China	2014
MN627433.1|Europe|France|1977	MN627433.1	Europe	France	1977
MN970191.1|America|Brazil|2018	MN970191.1	America	Brazil	2018
MOZ-11|Africa|Mozambique|2012	MOZ-11	Africa	Mozambique	2012
MOZ-15|Africa|Mozambique|2013	MOZ-15	Africa	Mozambique	2013
MOZ-16|Africa|Mozambique|2013	MOZ-16	Africa	Mozambique	2013
MOZ-22|Africa|Mozambique|2014	MOZ-22	Africa	Mozambique	2014
MOZ-5|Africa|Mozambique|2011	MOZ-5	Africa	Mozambique	2011
MOZ-8|Africa|Mozambique|2012	MOZ-8	Africa	Mozambique	2012
MOZ-M12|Africa|Mozambique|2017	MOZ-M12	Africa	Mozambique	2017
MOZ-M14|Africa|Mozambique|2017	MOZ-M14	Africa	Mozambique	2017
MOZ-M15|Africa|Mozambique|2017	MOZ-M15	Africa	Mozambique	2017
MOZ-M2|Africa|Mozambique|2017	MOZ-M2	Africa	Mozambique	2017
MOZ-M27|Africa|Mozambique|2019	MOZ-M27	Africa	Mozambique	2019
MOZ-M28|Africa|Mozambique|2019	MOZ-M28	Africa	Mozambique	2019
MOZ-M3|Africa|Mozambique|2017	MOZ-M3	Africa	Mozambique	2017
MOZ-M4|Africa|Mozambique|2017	MOZ-M4	Africa	Mozambique	2017
MOZ-M56|Africa|Mozambique|2019	MOZ-M56	Africa	Mozambique	2019
MOZ-M7|Africa|Mozambique|2017	MOZ-M7	Africa	Mozambique	2017
MOZ-M8|Africa|Mozambique|2017	MOZ-M8	Africa	Mozambique	2017
MT500552.1|Asia|VietNam|2016	MT500552.1	Asia	VietNam	2016
MT500553.1|Asia|VietNam|2017	MT500553.1	Asia	VietNam	2017
MT500554.1|Asia|VietNam|2018	MT500554.1	Asia	VietNam	2018
MT500555.1|Asia|VietNam|2018	MT500555.1	Asia	VietNam	2018
MT500556.1|Asia|VietNam|2018	MT500556.1	Asia	VietNam	2018
MT846928.1|Asia|SouthKorea|2017	MT846928.1	Asia	SouthKorea	2017
MT846929.1|Asia|SouthKorea|2017	MT846929.1	Asia	SouthKorea	2017
MT846930.1|Asia|SouthKorea|2017	MT846930.1	Asia	SouthKorea	2017
MT846931.1|Asia|SouthKorea|2017	MT846931.1	Asia	SouthKorea	2017
MT846932|Asia|SouthKorea|2017	MT846932	Asia	SouthKorea	2017
MT846932.1|Asia|SouthKorea|2017	MT846932.1	Asia	SouthKorea	2017
MW711828.1|Asia|SouthKorea|2018	MW711828.1	Asia	SouthKorea	2018
MW711829.1|Asia|SouthKorea|2018	MW711829.1	Asia	SouthKorea	2018
MW711830.1|Asia|SouthKorea|2017	MW711830.1	Asia	SouthKorea	2017
MW711831.1|Asia|SouthKorea|2018	MW711831.1	Asia	SouthKorea	2018
MW711832|Asia|SouthKorea|2018	MW711832	Asia	SouthKorea	2018
MW711832.1|Asia|SouthKorea|2018	MW711832.1	Asia	SouthKorea	2018
MW711833.1|Asia|SouthKorea|2018	MW711833.1	Asia	SouthKorea	2018
MW822566.1|Asia|India|2021	MW822566.1	Asia	India	2021
MW822567.1|Asia|India|2021	MW822567.1	Asia	India	2021
MZ491178.1|Asia|SouthKorea|2019	MZ491178.1	Asia	SouthKorea	2019
MZ491179.1|Asia|SouthKorea|2019	MZ491179.1	Asia	SouthKorea	2019
MZ491180.1|Asia|SouthKorea|2019	MZ491180.1	Asia	SouthKorea	2019
MZ577026.1|Asia|China|2017	MZ577026.1	Asia	China	2017
MZ577027.1|Asia|China|2020	MZ577027.1	Asia	China	2020
MZ706996.1|Asia|China|2021	MZ706996.1	Asia	China	2021
ON014602.1|Europe|Denmark|2020	ON014602.1	Europe	Denmark	2020
ON014603.1|America|USA|1976	ON014603.1	America	USA	1976
ON014604.1|Europe|France|2020	ON014604.1	Europe	France	2020
ON014605.1|Europe|France|2020	ON014605.1	Europe	France	2020
ON014606.1|Europe|Netherlands|2020	ON014606.1	Europe	Netherlands	2020
ON014607.1|Europe|Netherlands|2019	ON014607.1	Europe	Netherlands	2019
ON014608.1|Europe|France|2021	ON014608.1	Europe	France	2021
ON014609.1|Europe|Netherlands|2019	ON014609.1	Europe	Netherlands	2019
ON014610.1|Europe|Europe|Belgium|2021	ON014610.1	Europe	Belgium	2021
ON014611.1|Europe|Netherlands|2021	ON014611.1	Europe	Netherlands	2021
ON014612.1|Europe|Belgium|2019	ON014612.1	Europe	Belgium	2019
ON014613.1|Europe|Germany|2020	ON014613.1	Europe	Germany	2020
ON014614.1|Europe|Netherlands|2019	ON014614.1	Europe	Netherlands	2019
ON014615.1|Europe|Germany|1972	ON014615.1	Europe	Germany	1972
ON014616.1|Europe|France|2021	ON014616.1	Europe	France	2021
ON014617.1|Europe|UnitedKingdom|1963	ON014617.1	Europe	UnitedKingdom	1963
ON014618.1|Europe|Island|2014	ON014618.1	Europe	Island	2014
ON014619.1|Europe|Netherlands|2021	ON014619.1	Europe	Netherlands	2021
ON014620.1|Europe|France|2021	ON014620.1	Europe	France	2021
ON014621.1|Europe|France|2021	ON014621.1	Europe	France	2021
ON014622.1|Europe|Denmark|2009	ON014622.1	Europe	Denmark	2009
ON014623.1|Europe|Denmark|2015	ON014623.1	Europe	Denmark	2015
ON014624.1|Europe|Denmark|2019	ON014624.1	Europe	Denmark	2019
ON014625.1|Europe|Denmark|2017	ON014625.1	Europe	Denmark	2017
ON014626.1|Europe|Denmark|2016	ON014626.1	Europe	Denmark	2016
ON014627.1|Europe|Denmark|2019	ON014627.1	Europe	Denmark	2019
ON014628.1|Europe|Denmark|2015	ON014628.1	Europe	Denmark	2015
ON014629.1|Europe|Denmark|2019	ON014629.1	Europe	Denmark	2019
ON014630.1|Europe|Denmark|2019	ON014630.1	Europe	Denmark	2019
ON014631.1|Europe|Denmark|2016	ON014631.1	Europe	Denmark	2016
ON014632.1|Europe|Denmark|2020	ON014632.1	Europe	Denmark	2020
ON014633.1|Europe|Denmark|2017	ON014633.1	Europe	Denmark	2017
ON014634.1|Europe|Denmark|2019	ON014634.1	Europe	Denmark	2019
ON014635.1|Europe|Denmark|2020	ON014635.1	Europe	Denmark	2020
ON014636.1|Europe|Denmark|2020	ON014636.1	Europe	Denmark	2020
ON014637.1|Europe|Denmark|2016	ON014637.1	Europe	Denmark	2016
ON014638.1|Europe|Denmark|2020	ON014638.1	Europe	Denmark	2020
ON014639.1|Europe|Denmark|2021	ON014639.1	Europe	Denmark	2021
ON014640.1|Europe|Denmark|2015	ON014640.1	Europe	Denmark	2015
ON014641.1|Europe|Denmark|2017	ON014641.1	Europe	Denmark	2017
ON014642.1|Europe|Denmark|2018	ON014642.1	Europe	Denmark	2018
ON014643.1|Europe|Denmark|2020	ON014643.1	Europe	Denmark	2020
ON014644.1|Europe|Denmark|2020	ON014644.1	Europe	Denmark	2020
ON014645.1|Europe|Denmark|2020	ON014645.1	Europe	Denmark	2020
ON014646.1|Europe|Denmark|2016	ON014646.1	Europe	Denmark	2016
ON014647.1|Europe|Denmark|2016	ON014647.1	Europe	Denmark	2016
ON014648.1|Europe|Denmark|2020	ON014648.1	Europe	Denmark	2020
ON014649.1|Europe|Denmark|2017	ON014649.1	Europe	Denmark	2017
ON014650.1|Europe|Denmark|2017	ON014650.1	Europe	Denmark	2017
ON014651.1|Europe|Denmark|2017	ON014651.1	Europe	Denmark	2017
ON014652.1|Europe|Denmark|2019	ON014652.1	Europe	Denmark	2019
ON014653.1|Europe|Denmark|2020	ON014653.1	Europe	Denmark	2020
ON014654.1|Europe|Denmark|2015	ON014654.1	Europe	Denmark	2015
ON014655.1|Europe|Denmark|2016	ON014655.1	Europe	Denmark	2016
ON014656.1|Europe|Denmark|2016	ON014656.1	Europe	Denmark	2016
ON014657.1|Europe|Denmark|2017	ON014657.1	Europe	Denmark	2017
ON014658.1|Europe|Denmark|2015	ON014658.1	Europe	Denmark	2015
ON014659.1|Europe|Denmark|2015	ON014659.1	Europe	Denmark	2015
ON014660.1|Europe|Denmark|1983	ON014660.1	Europe	Denmark	1983
ON014661.1|Europe|Denmark|2016	ON014661.1	Europe	Denmark	2016
ON014662.1|Europe|Denmark|2014	ON014662.1	Europe	Denmark	2014
ON014663.1|Europe|Denmark|2020	ON014663.1	Europe	Denmark	2020
ON014664.1|Europe|Denmark|2007	ON014664.1	Europe	Denmark	2007
ON014665.1|Europe|Denmark|2007	ON014665.1	Europe	Denmark	2007
ON014666.1|Europe|Denmark|2021	ON014666.1	Europe	Denmark	2021
ON014667.1|Europe|Denmark|2014	ON014667.1	Europe	Denmark	2014
ON014668.1|Europe|Denmark|2016	ON014668.1	Europe	Denmark	2016
ON014669.1|Europe|Denmark|2020	ON014669.1	Europe	Denmark	2020
ON014670.1|Europe|Denmark|2006	ON014670.1	Europe	Denmark	2006
ON014671.1|Europe|Denmark|2015	ON014671.1	Europe	Denmark	2015
ON014672.1|Europe|Denmark|2009	ON014672.1	Europe	Denmark	2009
ON014673.1|Europe|Denmark|2021	ON014673.1	Europe	Denmark	2021
ON014674.1|Europe|Denmark|2021	ON014674.1	Europe	Denmark	2021
ON014675.1|Europe|Denmark|2021	ON014675.1	Europe	Denmark	2021
ON014676.1|Europe|Denmark|2021	ON014676.1	Europe	Denmark	2021
ON014677.1|Europe|Denmark|2021	ON014677.1	Europe	Denmark	2021
ON014678.1|Europe|Denmark|2021	ON014678.1	Europe	Denmark	2021
ON014679.1|Europe|Denmark|2021	ON014679.1	Europe	Denmark	2021
ON014680.1|Europe|Denmark|2021	ON014680.1	Europe	Denmark	2021
ON014681.1|Europe|Denmark|2021	ON014681.1	Europe	Denmark	2021
ON014682.1|Europe|Denmark|2021	ON014682.1	Europe	Denmark	2021
ON014683.1|Europe|Denmark|2021	ON014683.1	Europe	Denmark	2021
ON014684.1|America|USA|2010	ON014684.1	America	USA	2010
ON014685.1|Europe|Island|2004	ON014685.1	Europe	Island	2004
ON014686.1|Europe|Denmark|1976	ON014686.1	Europe	Denmark	1976
ON014687.1|Europe|Denmark|1976	ON014687.1	Europe	Denmark	1976
ON014688.1|Europe|Netherlands|2021	ON014688.1	Europe	Netherlands	2021
ON383314|Africa|Namibia|Phacochoerusafricanus|2019	ON383314	Africa	Namibia	2019
ON383315|Africa|Namibia|Phacochoerusafricanus|2019	ON383315	Africa	Namibia	2019
ON383316|Africa|Namibia|Phacochoerusafricanus|2019	ON383316	Africa	Namibia	2019
ON383317|Africa|Namibia|Phacochoerusafricanus|2019	ON383317	Africa	Namibia	2019
ON383318|Africa|Namibia|Phacochoerusafricanus|2019	ON383318	Africa	Namibia	2019
ON383319|Africa|Namibia|Phacochoerusafricanus|2019	ON383319	Africa	Namibia	2019
ON383320|Africa|Namibia|Phacochoerusafricanus|2019	ON383320	Africa	Namibia	2019
ON383321|Africa|Namibia|Phacochoerusafricanus|2019	ON383321	Africa	Namibia	2019
ONO98525|Africa|Nigeria|2014	ONO98525	Africa	Nigeria	2014
ONO98526|Africa|Nigeria|2014	ONO98526	Africa	Nigeria	2014
ONO98527|Africa|Nigeria|2014	ONO98527	Africa	Nigeria	2014
ONO98528|Africa|Nigeria|2014	ONO98528	Africa	Nigeria	2014
ONO98529|Africa|Nigeria|2014	ONO98529	Africa	Nigeria	2014
ONO98530|Africa|Nigeria|2014	ONO98530	Africa	Nigeria	2014
ONO98531|Africa|Nigeria|2014	ONO98531	Africa	Nigeria	2014
ONO98532|Africa|Nigeria|2014	ONO98532	Africa	Nigeria	2014
ONO98533|Africa|Nigeria|2015	ONO98533	Africa	Nigeria	2015
ONO98534|Africa|Nigeria|2015	ONO98534	Africa	Nigeria	2015
ONO98535|Africa|Nigeria|2015	ONO98535	Africa	Nigeria	2015
ONO98536|Africa|Nigeria|2015	ONO98536	Africa	Nigeria	2015
ONO98537|Africa|Nigeria|2019	ONO98537	Africa	Nigeria	2019
ONO98538|Africa|Nigeria|2019	ONO98538	Africa	Nigeria	2019
ONO98539|Africa|Nigeria|2019	ONO98539	Africa	Nigeria	2019
ONO98540|Africa|Nigeria|2020	ONO98540	Africa	Nigeria	2020
ONO98541|Africa|Nigeria|2020	ONO98541	Africa	Nigeria	2020
ONO98542|Africa|Nigeria|2020	ONO98542	Africa	Nigeria	2020
ONO98543|Africa|Nigeria|2020	ONO98543	Africa	Nigeria	2020
ONO98544|Africa|Nigeria|2020	ONO98544	Africa	Nigeria	2020
ONO98545|Africa|Nigeria|2020	ONO98545	Africa	Nigeria	2020
NAM-1|Africa|Namibia|2019	NAM-1	Africa	Namibia	2019
NAM-2|Africa|Namibia|2019	NAM-2	Africa	Namibia	2019
NAM-3|Africa|Namibia|2019	NAM-3	Africa	Namibia	2019
NAM-4|Africa|Namibia|2019	NAM-4	Africa	Namibia	2019
NAM-5|Africa|Namibia|2019	NAM-5	Africa	Namibia	2019
NAM-6|Africa|Namibia|2019	NAM-6	Africa	Namibia	2019
NAM-7|Africa|Namibia|2019	NAM-7	Africa	Namibia	2019
NAM-8|Africa|Namibia|2019	NAM-8	Africa	Namibia	2019
NAM-9|Africa|Namibia|2020	NAM-9	Africa	Namibia	2020
NAM-10|Africa|Namibia|2020	NAM-10	Africa	Namibia	2020
NAM-11|Africa|Namibia|2020	NAM-11	Africa	Namibia	2020
SEN-102014|Africa|Senegal|2014	SEN-102014	Africa	Senegal	2014
SEN-112014|Africa|Senegal|2014	SEN-112014	Africa	Senegal	2014
TAN-52017|Africa|Tanzania|2017	TAN-52017	Africa	Tanzania	2017
TAN-92016|Africa|Tanzania|2016	TAN-92016	Africa	Tanzania	2016
