# Supplementary material for: A Phylogeographic Analysis of Porcine Parvovirus 1 in Africa
Source: Viruses. 2023 Jan 11;15(1):207. doi: 10.3390/v15010207 (PMC9864576; doi:10.3390/v15010207)
Supplement: Supplementary file 1 [file viruses-15-00207-s001.zip › Table S3.xlsx]

## Sheet: Overall
Seq1	Seq2	Dist
AY684865|Europe|Germany|2006	AY684872|Europe|Germany|2006	0.0209059
AY684865|Europe|Germany|2006	BKF-29|Africa|BurkinaFaso|2020	0.00522648
AY684872|Europe|Germany|2006	BKF-29|Africa|BurkinaFaso|2020	0.0261324
AY684865|Europe|Germany|2006	BKF-3|Africa|BurkinaFaso|2018	0.00174216
AY684872|Europe|Germany|2006	BKF-3|Africa|BurkinaFaso|2018	0.0191638
BKF-29|Africa|BurkinaFaso|2020	BKF-3|Africa|BurkinaFaso|2018	0.00696864
AY684865|Europe|Germany|2006	CIV-1|Africa|IvoryCoast|2021	0
AY684872|Europe|Germany|2006	CIV-1|Africa|IvoryCoast|2021	0.0209059
BKF-29|Africa|BurkinaFaso|2020	CIV-1|Africa|IvoryCoast|2021	0.00522648
BKF-3|Africa|BurkinaFaso|2018	CIV-1|Africa|IvoryCoast|2021	0.00174216
AY684865|Europe|Germany|2006	CIV-19|Africa|IvoryCoast|2021	0.00174216
AY684872|Europe|Germany|2006	CIV-19|Africa|IvoryCoast|2021	0.0226481
BKF-29|Africa|BurkinaFaso|2020	CIV-19|Africa|IvoryCoast|2021	0.00696864
BKF-3|Africa|BurkinaFaso|2018	CIV-19|Africa|IvoryCoast|2021	0.00348432
CIV-1|Africa|IvoryCoast|2021	CIV-19|Africa|IvoryCoast|2021	0.00174216
AY684865|Europe|Germany|2006	CIV-2|Africa|IvoryCoast|2021	0
AY684872|Europe|Germany|2006	CIV-2|Africa|IvoryCoast|2021	0.0209059
BKF-29|Africa|BurkinaFaso|2020	CIV-2|Africa|IvoryCoast|2021	0.00522648
BKF-3|Africa|BurkinaFaso|2018	CIV-2|Africa|IvoryCoast|2021	0.00174216
CIV-1|Africa|IvoryCoast|2021	CIV-2|Africa|IvoryCoast|2021	0
CIV-19|Africa|IvoryCoast|2021	CIV-2|Africa|IvoryCoast|2021	0.00174216
AY684865|Europe|Germany|2006	CIV-3|Africa|IvoryCoast|2021	0
AY684872|Europe|Germany|2006	CIV-3|Africa|IvoryCoast|2021	0.0209059
BKF-29|Africa|BurkinaFaso|2020	CIV-3|Africa|IvoryCoast|2021	0.00522648
BKF-3|Africa|BurkinaFaso|2018	CIV-3|Africa|IvoryCoast|2021	0.00174216
CIV-1|Africa|IvoryCoast|2021	CIV-3|Africa|IvoryCoast|2021	0
CIV-19|Africa|IvoryCoast|2021	CIV-3|Africa|IvoryCoast|2021	0.00174216
CIV-2|Africa|IvoryCoast|2021	CIV-3|Africa|IvoryCoast|2021	0
AY684865|Europe|Germany|2006	CIV-30|Africa|IvoryCoast|2021	0.00174216
AY684872|Europe|Germany|2006	CIV-30|Africa|IvoryCoast|2021	0.0226481
BKF-29|Africa|BurkinaFaso|2020	CIV-30|Africa|IvoryCoast|2021	0.00696864
BKF-3|Africa|BurkinaFaso|2018	CIV-30|Africa|IvoryCoast|2021	0.00348432
CIV-1|Africa|IvoryCoast|2021	CIV-30|Africa|IvoryCoast|2021	0.00174216
CIV-19|Africa|IvoryCoast|2021	CIV-30|Africa|IvoryCoast|2021	0.00348432
CIV-2|Africa|IvoryCoast|2021	CIV-30|Africa|IvoryCoast|2021	0.00174216
CIV-3|Africa|IvoryCoast|2021	CIV-30|Africa|IvoryCoast|2021	0.00174216
AY684865|Europe|Germany|2006	CIV-T13|Africa|IvoryCoast|2015	0.0191638
AY684872|Europe|Germany|2006	CIV-T13|Africa|IvoryCoast|2015	0.0087108
BKF-29|Africa|BurkinaFaso|2020	CIV-T13|Africa|IvoryCoast|2015	0.0243902
BKF-3|Africa|BurkinaFaso|2018	CIV-T13|Africa|IvoryCoast|2015	0.0174216
CIV-1|Africa|IvoryCoast|2021	CIV-T13|Africa|IvoryCoast|2015	0.0191638
CIV-19|Africa|IvoryCoast|2021	CIV-T13|Africa|IvoryCoast|2015	0.0209059
CIV-2|Africa|IvoryCoast|2021	CIV-T13|Africa|IvoryCoast|2015	0.0191638
CIV-3|Africa|IvoryCoast|2021	CIV-T13|Africa|IvoryCoast|2015	0.0191638
CIV-30|Africa|IvoryCoast|2021	CIV-T13|Africa|IvoryCoast|2015	0.0209059
AY684865|Europe|Germany|2006	CIV-T14|Africa|IvoryCoast|2015	0.0191638
AY684872|Europe|Germany|2006	CIV-T14|Africa|IvoryCoast|2015	0.0087108
BKF-29|Africa|BurkinaFaso|2020	CIV-T14|Africa|IvoryCoast|2015	0.0243902
BKF-3|Africa|BurkinaFaso|2018	CIV-T14|Africa|IvoryCoast|2015	0.0174216
CIV-1|Africa|IvoryCoast|2021	CIV-T14|Africa|IvoryCoast|2015	0.0191638
CIV-19|Africa|IvoryCoast|2021	CIV-T14|Africa|IvoryCoast|2015	0.0209059
CIV-2|Africa|IvoryCoast|2021	CIV-T14|Africa|IvoryCoast|2015	0.0191638
CIV-3|Africa|IvoryCoast|2021	CIV-T14|Africa|IvoryCoast|2015	0.0191638
CIV-30|Africa|IvoryCoast|2021	CIV-T14|Africa|IvoryCoast|2015	0.0209059
CIV-T13|Africa|IvoryCoast|2015	CIV-T14|Africa|IvoryCoast|2015	0
AY684865|Europe|Germany|2006	D00623|Europe|Spain|1989	0.0121951
AY684872|Europe|Germany|2006	D00623|Europe|Spain|1989	0.0226481
BKF-29|Africa|BurkinaFaso|2020	D00623|Europe|Spain|1989	0.0174216
BKF-3|Africa|BurkinaFaso|2018	D00623|Europe|Spain|1989	0.010453
CIV-1|Africa|IvoryCoast|2021	D00623|Europe|Spain|1989	0.0121951
CIV-19|Africa|IvoryCoast|2021	D00623|Europe|Spain|1989	0.0139373
CIV-2|Africa|IvoryCoast|2021	D00623|Europe|Spain|1989	0.0121951
CIV-3|Africa|IvoryCoast|2021	D00623|Europe|Spain|1989	0.0121951
CIV-30|Africa|IvoryCoast|2021	D00623|Europe|Spain|1989	0.0139373
CIV-T13|Africa|IvoryCoast|2015	D00623|Europe|Spain|1989	0.0209059
CIV-T14|Africa|IvoryCoast|2015	D00623|Europe|Spain|1989	0.0209059
AY684865|Europe|Germany|2006	EU790641.1|Asia|China|2006	0.0087108
AY684872|Europe|Germany|2006	EU790641.1|Asia|China|2006	0.0121951
BKF-29|Africa|BurkinaFaso|2020	EU790641.1|Asia|China|2006	0.0139373
BKF-3|Africa|BurkinaFaso|2018	EU790641.1|Asia|China|2006	0.00696864
CIV-1|Africa|IvoryCoast|2021	EU790641.1|Asia|China|2006	0.0087108
CIV-19|Africa|IvoryCoast|2021	EU790641.1|Asia|China|2006	0.010453
CIV-2|Africa|IvoryCoast|2021	EU790641.1|Asia|China|2006	0.0087108
CIV-3|Africa|IvoryCoast|2021	EU790641.1|Asia|China|2006	0.0087108
CIV-30|Africa|IvoryCoast|2021	EU790641.1|Asia|China|2006	0.010453
CIV-T13|Africa|IvoryCoast|2015	EU790641.1|Asia|China|2006	0.0139373
CIV-T14|Africa|IvoryCoast|2015	EU790641.1|Asia|China|2006	0.0139373
D00623|Europe|Spain|1989	EU790641.1|Asia|China|2006	0.010453
AY684865|Europe|Germany|2006	EU790642.1|Asia|China|2004	0.0087108
AY684872|Europe|Germany|2006	EU790642.1|Asia|China|2004	0.0191638
BKF-29|Africa|BurkinaFaso|2020	EU790642.1|Asia|China|2004	0.0139373
BKF-3|Africa|BurkinaFaso|2018	EU790642.1|Asia|China|2004	0.00696864
CIV-1|Africa|IvoryCoast|2021	EU790642.1|Asia|China|2004	0.0087108
CIV-19|Africa|IvoryCoast|2021	EU790642.1|Asia|China|2004	0.010453
CIV-2|Africa|IvoryCoast|2021	EU790642.1|Asia|China|2004	0.0087108
CIV-3|Africa|IvoryCoast|2021	EU790642.1|Asia|China|2004	0.0087108
CIV-30|Africa|IvoryCoast|2021	EU790642.1|Asia|China|2004	0.010453
CIV-T13|Africa|IvoryCoast|2015	EU790642.1|Asia|China|2004	0.0174216
CIV-T14|Africa|IvoryCoast|2015	EU790642.1|Asia|China|2004	0.0174216
D00623|Europe|Spain|1989	EU790642.1|Asia|China|2004	0.0139373
EU790641.1|Asia|China|2006	EU790642.1|Asia|China|2004	0.00696864
AY684865|Europe|Germany|2006	FJ853421|Asia|China|2008	0.00696864
AY684872|Europe|Germany|2006	FJ853421|Asia|China|2008	0.0174216
BKF-29|Africa|BurkinaFaso|2020	FJ853421|Asia|China|2008	0.0121951
BKF-3|Africa|BurkinaFaso|2018	FJ853421|Asia|China|2008	0.00522648
CIV-1|Africa|IvoryCoast|2021	FJ853421|Asia|China|2008	0.00696864
CIV-19|Africa|IvoryCoast|2021	FJ853421|Asia|China|2008	0.0087108
CIV-2|Africa|IvoryCoast|2021	FJ853421|Asia|China|2008	0.00696864
CIV-3|Africa|IvoryCoast|2021	FJ853421|Asia|China|2008	0.00696864
CIV-30|Africa|IvoryCoast|2021	FJ853421|Asia|China|2008	0.0087108
CIV-T13|Africa|IvoryCoast|2015	FJ853421|Asia|China|2008	0.0156794
CIV-T14|Africa|IvoryCoast|2015	FJ853421|Asia|China|2008	0.0156794
D00623|Europe|Spain|1989	FJ853421|Asia|China|2008	0.00522648
EU790641.1|Asia|China|2006	FJ853421|Asia|China|2008	0.00522648
EU790642.1|Asia|China|2004	FJ853421|Asia|China|2008	0.0087108
AY684865|Europe|Germany|2006	FJ853421.1|Asia|China|2008	0.00696864
AY684872|Europe|Germany|2006	FJ853421.1|Asia|China|2008	0.0174216
BKF-29|Africa|BurkinaFaso|2020	FJ853421.1|Asia|China|2008	0.0121951
BKF-3|Africa|BurkinaFaso|2018	FJ853421.1|Asia|China|2008	0.00522648
CIV-1|Africa|IvoryCoast|2021	FJ853421.1|Asia|China|2008	0.00696864
CIV-19|Africa|IvoryCoast|2021	FJ853421.1|Asia|China|2008	0.0087108
CIV-2|Africa|IvoryCoast|2021	FJ853421.1|Asia|China|2008	0.00696864
CIV-3|Africa|IvoryCoast|2021	FJ853421.1|Asia|China|2008	0.00696864
CIV-30|Africa|IvoryCoast|2021	FJ853421.1|Asia|China|2008	0.0087108
CIV-T13|Africa|IvoryCoast|2015	FJ853421.1|Asia|China|2008	0.0156794
CIV-T14|Africa|IvoryCoast|2015	FJ853421.1|Asia|China|2008	0.0156794
D00623|Europe|Spain|1989	FJ853421.1|Asia|China|2008	0.00522648
EU790641.1|Asia|China|2006	FJ853421.1|Asia|China|2008	0.00522648
EU790642.1|Asia|China|2004	FJ853421.1|Asia|China|2008	0.0087108
FJ853421|Asia|China|2008	FJ853421.1|Asia|China|2008	0
AY684865|Europe|Germany|2006	FJ969146.1|Asia|China|2009	0.0139616
AY684872|Europe|Germany|2006	FJ969146.1|Asia|China|2009	0.0244328
BKF-29|Africa|BurkinaFaso|2020	FJ969146.1|Asia|China|2009	0.0191972
BKF-3|Africa|BurkinaFaso|2018	FJ969146.1|Asia|China|2009	0.0122164
CIV-1|Africa|IvoryCoast|2021	FJ969146.1|Asia|China|2009	0.0139616
CIV-19|Africa|IvoryCoast|2021	FJ969146.1|Asia|China|2009	0.0157068
CIV-2|Africa|IvoryCoast|2021	FJ969146.1|Asia|China|2009	0.0139616
CIV-3|Africa|IvoryCoast|2021	FJ969146.1|Asia|China|2009	0.0139616
CIV-30|Africa|IvoryCoast|2021	FJ969146.1|Asia|China|2009	0.0157068
CIV-T13|Africa|IvoryCoast|2015	FJ969146.1|Asia|China|2009	0.0226876
CIV-T14|Africa|IvoryCoast|2015	FJ969146.1|Asia|China|2009	0.0226876
D00623|Europe|Spain|1989	FJ969146.1|Asia|China|2009	0.0122164
EU790641.1|Asia|China|2006	FJ969146.1|Asia|China|2009	0.0122164
EU790642.1|Asia|China|2004	FJ969146.1|Asia|China|2009	0.0157068
FJ853421|Asia|China|2008	FJ969146.1|Asia|China|2009	0.0069808
FJ853421.1|Asia|China|2008	FJ969146.1|Asia|China|2009	0.0069808
AY684865|Europe|Germany|2006	GQ884045.1|America|USA|2006	0.0104712
AY684872|Europe|Germany|2006	GQ884045.1|America|USA|2006	0.017452
BKF-29|Africa|BurkinaFaso|2020	GQ884045.1|America|USA|2006	0.0157068
BKF-3|Africa|BurkinaFaso|2018	GQ884045.1|America|USA|2006	0.008726
CIV-1|Africa|IvoryCoast|2021	GQ884045.1|America|USA|2006	0.0104712
CIV-19|Africa|IvoryCoast|2021	GQ884045.1|America|USA|2006	0.0122164
CIV-2|Africa|IvoryCoast|2021	GQ884045.1|America|USA|2006	0.0104712
CIV-3|Africa|IvoryCoast|2021	GQ884045.1|America|USA|2006	0.0104712
CIV-30|Africa|IvoryCoast|2021	GQ884045.1|America|USA|2006	0.0122164
CIV-T13|Africa|IvoryCoast|2015	GQ884045.1|America|USA|2006	0.0191972
CIV-T14|Africa|IvoryCoast|2015	GQ884045.1|America|USA|2006	0.0191972
D00623|Europe|Spain|1989	GQ884045.1|America|USA|2006	0.0122164
EU790641.1|Asia|China|2006	GQ884045.1|America|USA|2006	0.0052356
EU790642.1|Asia|China|2004	GQ884045.1|America|USA|2006	0.008726
FJ853421|Asia|China|2008	GQ884045.1|America|USA|2006	0.0069808
FJ853421.1|Asia|China|2008	GQ884045.1|America|USA|2006	0.0069808
FJ969146.1|Asia|China|2009	GQ884045.1|America|USA|2006	0.013986
AY684865|Europe|Germany|2006	GQ884046.1|America|USA|2006	0.00696864
AY684872|Europe|Germany|2006	GQ884046.1|America|USA|2006	0.0139373
BKF-29|Africa|BurkinaFaso|2020	GQ884046.1|America|USA|2006	0.0121951
BKF-3|Africa|BurkinaFaso|2018	GQ884046.1|America|USA|2006	0.00522648
CIV-1|Africa|IvoryCoast|2021	GQ884046.1|America|USA|2006	0.00696864
CIV-19|Africa|IvoryCoast|2021	GQ884046.1|America|USA|2006	0.0087108
CIV-2|Africa|IvoryCoast|2021	GQ884046.1|America|USA|2006	0.00696864
CIV-3|Africa|IvoryCoast|2021	GQ884046.1|America|USA|2006	0.00696864
CIV-30|Africa|IvoryCoast|2021	GQ884046.1|America|USA|2006	0.0087108
CIV-T13|Africa|IvoryCoast|2015	GQ884046.1|America|USA|2006	0.0156794
CIV-T14|Africa|IvoryCoast|2015	GQ884046.1|America|USA|2006	0.0156794
D00623|Europe|Spain|1989	GQ884046.1|America|USA|2006	0.0087108
EU790641.1|Asia|China|2006	GQ884046.1|America|USA|2006	0.00174216
EU790642.1|Asia|China|2004	GQ884046.1|America|USA|2006	0.00522648
FJ853421|Asia|China|2008	GQ884046.1|America|USA|2006	0.00348432
FJ853421.1|Asia|China|2008	GQ884046.1|America|USA|2006	0.00348432
FJ969146.1|Asia|China|2009	GQ884046.1|America|USA|2006	0.0104712
GQ884045.1|America|USA|2006	GQ884046.1|America|USA|2006	0.0034904
AY684865|Europe|Germany|2006	GQ884047|America|USA|2006	0.00696864
AY684872|Europe|Germany|2006	GQ884047|America|USA|2006	0.0139373
BKF-29|Africa|BurkinaFaso|2020	GQ884047|America|USA|2006	0.0121951
BKF-3|Africa|BurkinaFaso|2018	GQ884047|America|USA|2006	0.00522648
CIV-1|Africa|IvoryCoast|2021	GQ884047|America|USA|2006	0.00696864
CIV-19|Africa|IvoryCoast|2021	GQ884047|America|USA|2006	0.0087108
CIV-2|Africa|IvoryCoast|2021	GQ884047|America|USA|2006	0.00696864
CIV-3|Africa|IvoryCoast|2021	GQ884047|America|USA|2006	0.00696864
CIV-30|Africa|IvoryCoast|2021	GQ884047|America|USA|2006	0.0087108
CIV-T13|Africa|IvoryCoast|2015	GQ884047|America|USA|2006	0.0156794
CIV-T14|Africa|IvoryCoast|2015	GQ884047|America|USA|2006	0.0156794
D00623|Europe|Spain|1989	GQ884047|America|USA|2006	0.0087108
EU790641.1|Asia|China|2006	GQ884047|America|USA|2006	0.00174216
EU790642.1|Asia|China|2004	GQ884047|America|USA|2006	0.00522648
FJ853421|Asia|China|2008	GQ884047|America|USA|2006	0.00348432
FJ853421.1|Asia|China|2008	GQ884047|America|USA|2006	0.00348432
FJ969146.1|Asia|China|2009	GQ884047|America|USA|2006	0.0104712
GQ884045.1|America|USA|2006	GQ884047|America|USA|2006	0.0034904
GQ884046.1|America|USA|2006	GQ884047|America|USA|2006	0
AY684865|Europe|Germany|2006	GQ884047.1|America|USA|2006	0.00696864
AY684872|Europe|Germany|2006	GQ884047.1|America|USA|2006	0.0139373
BKF-29|Africa|BurkinaFaso|2020	GQ884047.1|America|USA|2006	0.0121951
BKF-3|Africa|BurkinaFaso|2018	GQ884047.1|America|USA|2006	0.00522648
CIV-1|Africa|IvoryCoast|2021	GQ884047.1|America|USA|2006	0.00696864
CIV-19|Africa|IvoryCoast|2021	GQ884047.1|America|USA|2006	0.0087108
CIV-2|Africa|IvoryCoast|2021	GQ884047.1|America|USA|2006	0.00696864
CIV-3|Africa|IvoryCoast|2021	GQ884047.1|America|USA|2006	0.00696864
CIV-30|Africa|IvoryCoast|2021	GQ884047.1|America|USA|2006	0.0087108
CIV-T13|Africa|IvoryCoast|2015	GQ884047.1|America|USA|2006	0.0156794
CIV-T14|Africa|IvoryCoast|2015	GQ884047.1|America|USA|2006	0.0156794
D00623|Europe|Spain|1989	GQ884047.1|America|USA|2006	0.0087108
EU790641.1|Asia|China|2006	GQ884047.1|America|USA|2006	0.00174216
EU790642.1|Asia|China|2004	GQ884047.1|America|USA|2006	0.00522648
FJ853421|Asia|China|2008	GQ884047.1|America|USA|2006	0.00348432
FJ853421.1|Asia|China|2008	GQ884047.1|America|USA|2006	0.00348432
FJ969146.1|Asia|China|2009	GQ884047.1|America|USA|2006	0.0104712
GQ884045.1|America|USA|2006	GQ884047.1|America|USA|2006	0.0034904
GQ884046.1|America|USA|2006	GQ884047.1|America|USA|2006	0
GQ884047|America|USA|2006	GQ884047.1|America|USA|2006	0
AY684865|Europe|Germany|2006	GU434317.1|Asia|China|2009	0.00696864
AY684872|Europe|Germany|2006	GU434317.1|Asia|China|2009	0.0174216
BKF-29|Africa|BurkinaFaso|2020	GU434317.1|Asia|China|2009	0.0121951
BKF-3|Africa|BurkinaFaso|2018	GU434317.1|Asia|China|2009	0.00522648
CIV-1|Africa|IvoryCoast|2021	GU434317.1|Asia|China|2009	0.00696864
CIV-19|Africa|IvoryCoast|2021	GU434317.1|Asia|China|2009	0.0087108
CIV-2|Africa|IvoryCoast|2021	GU434317.1|Asia|China|2009	0.00696864
CIV-3|Africa|IvoryCoast|2021	GU434317.1|Asia|China|2009	0.00696864
CIV-30|Africa|IvoryCoast|2021	GU434317.1|Asia|China|2009	0.0087108
CIV-T13|Africa|IvoryCoast|2015	GU434317.1|Asia|China|2009	0.0191638
CIV-T14|Africa|IvoryCoast|2015	GU434317.1|Asia|China|2009	0.0191638
D00623|Europe|Spain|1989	GU434317.1|Asia|China|2009	0.0087108
EU790641.1|Asia|China|2006	GU434317.1|Asia|China|2009	0.00522648
EU790642.1|Asia|China|2004	GU434317.1|Asia|China|2009	0.00522648
FJ853421|Asia|China|2008	GU434317.1|Asia|China|2009	0.00348432
FJ853421.1|Asia|China|2008	GU434317.1|Asia|China|2009	0.00348432
FJ969146.1|Asia|China|2009	GU434317.1|Asia|China|2009	0.0104712
GQ884045.1|America|USA|2006	GU434317.1|Asia|China|2009	0.0069808
GQ884046.1|America|USA|2006	GU434317.1|Asia|China|2009	0.00348432
GQ884047|America|USA|2006	GU434317.1|Asia|China|2009	0.00348432
GQ884047.1|America|USA|2006	GU434317.1|Asia|China|2009	0.00348432
AY684865|Europe|Germany|2006	HM355807.1|Asia|China|2010	0.0087108
AY684872|Europe|Germany|2006	HM355807.1|Asia|China|2010	0.0191638
BKF-29|Africa|BurkinaFaso|2020	HM355807.1|Asia|China|2010	0.0139373
BKF-3|Africa|BurkinaFaso|2018	HM355807.1|Asia|China|2010	0.00696864
CIV-1|Africa|IvoryCoast|2021	HM355807.1|Asia|China|2010	0.0087108
CIV-19|Africa|IvoryCoast|2021	HM355807.1|Asia|China|2010	0.010453
CIV-2|Africa|IvoryCoast|2021	HM355807.1|Asia|China|2010	0.0087108
CIV-3|Africa|IvoryCoast|2021	HM355807.1|Asia|China|2010	0.0087108
CIV-30|Africa|IvoryCoast|2021	HM355807.1|Asia|China|2010	0.010453
CIV-T13|Africa|IvoryCoast|2015	HM355807.1|Asia|China|2010	0.0174216
CIV-T14|Africa|IvoryCoast|2015	HM355807.1|Asia|China|2010	0.0174216
D00623|Europe|Spain|1989	HM355807.1|Asia|China|2010	0.00348432
EU790641.1|Asia|China|2006	HM355807.1|Asia|China|2010	0.00696864
EU790642.1|Asia|China|2004	HM355807.1|Asia|China|2010	0.010453
FJ853421|Asia|China|2008	HM355807.1|Asia|China|2010	0.00174216
FJ853421.1|Asia|China|2008	HM355807.1|Asia|China|2010	0.00174216
FJ969146.1|Asia|China|2009	HM355807.1|Asia|China|2010	0.008726
GQ884045.1|America|USA|2006	HM355807.1|Asia|China|2010	0.008726
GQ884046.1|America|USA|2006	HM355807.1|Asia|China|2010	0.00522648
GQ884047|America|USA|2006	HM355807.1|Asia|China|2010	0.00522648
GQ884047.1|America|USA|2006	HM355807.1|Asia|China|2010	0.00522648
GU434317.1|Asia|China|2009	HM355807.1|Asia|China|2010	0.00522648
AY684865|Europe|Germany|2006	HM627652.1|Asia|China|2010	0.00348432
AY684872|Europe|Germany|2006	HM627652.1|Asia|China|2010	0.0209059
BKF-29|Africa|BurkinaFaso|2020	HM627652.1|Asia|China|2010	0.0087108
BKF-3|Africa|BurkinaFaso|2018	HM627652.1|Asia|China|2010	0.00522648
CIV-1|Africa|IvoryCoast|2021	HM627652.1|Asia|China|2010	0.00348432
CIV-19|Africa|IvoryCoast|2021	HM627652.1|Asia|China|2010	0.00522648
CIV-2|Africa|IvoryCoast|2021	HM627652.1|Asia|China|2010	0.00348432
CIV-3|Africa|IvoryCoast|2021	HM627652.1|Asia|China|2010	0.00348432
CIV-30|Africa|IvoryCoast|2021	HM627652.1|Asia|China|2010	0.00522648
CIV-T13|Africa|IvoryCoast|2015	HM627652.1|Asia|China|2010	0.0191638
CIV-T14|Africa|IvoryCoast|2015	HM627652.1|Asia|China|2010	0.0191638
D00623|Europe|Spain|1989	HM627652.1|Asia|China|2010	0.0156794
EU790641.1|Asia|China|2006	HM627652.1|Asia|China|2010	0.0087108
EU790642.1|Asia|China|2004	HM627652.1|Asia|China|2010	0.0121951
FJ853421|Asia|China|2008	HM627652.1|Asia|China|2010	0.010453
FJ853421.1|Asia|China|2008	HM627652.1|Asia|China|2010	0.010453
FJ969146.1|Asia|China|2009	HM627652.1|Asia|China|2010	0.017452
GQ884045.1|America|USA|2006	HM627652.1|Asia|China|2010	0.0139616
GQ884046.1|America|USA|2006	HM627652.1|Asia|China|2010	0.010453
GQ884047|America|USA|2006	HM627652.1|Asia|China|2010	0.010453
GQ884047.1|America|USA|2006	HM627652.1|Asia|China|2010	0.010453
GU434317.1|Asia|China|2009	HM627652.1|Asia|China|2010	0.010453
HM355807.1|Asia|China|2010	HM627652.1|Asia|China|2010	0.0121951
AY684865|Europe|Germany|2006	HM627653|Asia|China|2009	0.0087108
AY684872|Europe|Germany|2006	HM627653|Asia|China|2009	0.0191638
BKF-29|Africa|BurkinaFaso|2020	HM627653|Asia|China|2009	0.0139373
BKF-3|Africa|BurkinaFaso|2018	HM627653|Asia|China|2009	0.00696864
CIV-1|Africa|IvoryCoast|2021	HM627653|Asia|China|2009	0.0087108
CIV-19|Africa|IvoryCoast|2021	HM627653|Asia|China|2009	0.010453
CIV-2|Africa|IvoryCoast|2021	HM627653|Asia|China|2009	0.0087108
CIV-3|Africa|IvoryCoast|2021	HM627653|Asia|China|2009	0.0087108
CIV-30|Africa|IvoryCoast|2021	HM627653|Asia|China|2009	0.010453
CIV-T13|Africa|IvoryCoast|2015	HM627653|Asia|China|2009	0.0174216
CIV-T14|Africa|IvoryCoast|2015	HM627653|Asia|China|2009	0.0174216
D00623|Europe|Spain|1989	HM627653|Asia|China|2009	0.0139373
EU790641.1|Asia|China|2006	HM627653|Asia|China|2009	0.00696864
EU790642.1|Asia|China|2004	HM627653|Asia|China|2009	0.00348432
FJ853421|Asia|China|2008	HM627653|Asia|China|2009	0.0087108
FJ853421.1|Asia|China|2008	HM627653|Asia|China|2009	0.0087108
FJ969146.1|Asia|China|2009	HM627653|Asia|China|2009	0.0157068
GQ884045.1|America|USA|2006	HM627653|Asia|China|2009	0.008726
GQ884046.1|America|USA|2006	HM627653|Asia|China|2009	0.00522648
GQ884047|America|USA|2006	HM627653|Asia|China|2009	0.00522648
GQ884047.1|America|USA|2006	HM627653|Asia|China|2009	0.00522648
GU434317.1|Asia|China|2009	HM627653|Asia|China|2009	0.00522648
HM355807.1|Asia|China|2010	HM627653|Asia|China|2009	0.010453
HM627652.1|Asia|China|2010	HM627653|Asia|China|2009	0.0121951
AY684865|Europe|Germany|2006	HM627653.1|Asia|China|2009	0.0087108
AY684872|Europe|Germany|2006	HM627653.1|Asia|China|2009	0.0191638
BKF-29|Africa|BurkinaFaso|2020	HM627653.1|Asia|China|2009	0.0139373
BKF-3|Africa|BurkinaFaso|2018	HM627653.1|Asia|China|2009	0.00696864
CIV-1|Africa|IvoryCoast|2021	HM627653.1|Asia|China|2009	0.0087108
CIV-19|Africa|IvoryCoast|2021	HM627653.1|Asia|China|2009	0.010453
CIV-2|Africa|IvoryCoast|2021	HM627653.1|Asia|China|2009	0.0087108
CIV-3|Africa|IvoryCoast|2021	HM627653.1|Asia|China|2009	0.0087108
CIV-30|Africa|IvoryCoast|2021	HM627653.1|Asia|China|2009	0.010453
CIV-T13|Africa|IvoryCoast|2015	HM627653.1|Asia|China|2009	0.0174216
CIV-T14|Africa|IvoryCoast|2015	HM627653.1|Asia|China|2009	0.0174216
D00623|Europe|Spain|1989	HM627653.1|Asia|China|2009	0.0139373
EU790641.1|Asia|China|2006	HM627653.1|Asia|China|2009	0.00696864
EU790642.1|Asia|China|2004	HM627653.1|Asia|China|2009	0.00348432
FJ853421|Asia|China|2008	HM627653.1|Asia|China|2009	0.0087108
FJ853421.1|Asia|China|2008	HM627653.1|Asia|China|2009	0.0087108
FJ969146.1|Asia|China|2009	HM627653.1|Asia|China|2009	0.0157068
GQ884045.1|America|USA|2006	HM627653.1|Asia|China|2009	0.008726
GQ884046.1|America|USA|2006	HM627653.1|Asia|China|2009	0.00522648
GQ884047|America|USA|2006	HM627653.1|Asia|China|2009	0.00522648
GQ884047.1|America|USA|2006	HM627653.1|Asia|China|2009	0.00522648
GU434317.1|Asia|China|2009	HM627653.1|Asia|China|2009	0.00522648
HM355807.1|Asia|China|2010	HM627653.1|Asia|China|2009	0.010453
HM627652.1|Asia|China|2010	HM627653.1|Asia|China|2009	0.0121951
HM627653|Asia|China|2009	HM627653.1|Asia|China|2009	0
AY684865|Europe|Germany|2006	HM989009.1|Asia|China|1989	0.0087108
AY684872|Europe|Germany|2006	HM989009.1|Asia|China|1989	0.0191638
BKF-29|Africa|BurkinaFaso|2020	HM989009.1|Asia|China|1989	0.0139373
BKF-3|Africa|BurkinaFaso|2018	HM989009.1|Asia|China|1989	0.00696864
CIV-1|Africa|IvoryCoast|2021	HM989009.1|Asia|China|1989	0.0087108
CIV-19|Africa|IvoryCoast|2021	HM989009.1|Asia|China|1989	0.010453
CIV-2|Africa|IvoryCoast|2021	HM989009.1|Asia|China|1989	0.0087108
CIV-3|Africa|IvoryCoast|2021	HM989009.1|Asia|China|1989	0.0087108
CIV-30|Africa|IvoryCoast|2021	HM989009.1|Asia|China|1989	0.010453
CIV-T13|Africa|IvoryCoast|2015	HM989009.1|Asia|China|1989	0.0174216
CIV-T14|Africa|IvoryCoast|2015	HM989009.1|Asia|China|1989	0.0174216
D00623|Europe|Spain|1989	HM989009.1|Asia|China|1989	0.00348432
EU790641.1|Asia|China|2006	HM989009.1|Asia|China|1989	0.00696864
EU790642.1|Asia|China|2004	HM989009.1|Asia|China|1989	0.010453
FJ853421|Asia|China|2008	HM989009.1|Asia|China|1989	0.00174216
FJ853421.1|Asia|China|2008	HM989009.1|Asia|China|1989	0.00174216
FJ969146.1|Asia|China|2009	HM989009.1|Asia|China|1989	0.008726
GQ884045.1|America|USA|2006	HM989009.1|Asia|China|1989	0.008726
GQ884046.1|America|USA|2006	HM989009.1|Asia|China|1989	0.00522648
GQ884047|America|USA|2006	HM989009.1|Asia|China|1989	0.00522648
GQ884047.1|America|USA|2006	HM989009.1|Asia|China|1989	0.00522648
GU434317.1|Asia|China|2009	HM989009.1|Asia|China|1989	0.00522648
HM355807.1|Asia|China|2010	HM989009.1|Asia|China|1989	0
HM627652.1|Asia|China|2010	HM989009.1|Asia|China|1989	0.0121951
HM627653|Asia|China|2009	HM989009.1|Asia|China|1989	0.010453
HM627653.1|Asia|China|2009	HM989009.1|Asia|China|1989	0.010453
AY684865|Europe|Germany|2006	JN872448|Asia|China|2010	0.0087108
AY684872|Europe|Germany|2006	JN872448|Asia|China|2010	0.0121951
BKF-29|Africa|BurkinaFaso|2020	JN872448|Asia|China|2010	0.0139373
BKF-3|Africa|BurkinaFaso|2018	JN872448|Asia|China|2010	0.00696864
CIV-1|Africa|IvoryCoast|2021	JN872448|Asia|China|2010	0.0087108
CIV-19|Africa|IvoryCoast|2021	JN872448|Asia|China|2010	0.010453
CIV-2|Africa|IvoryCoast|2021	JN872448|Asia|China|2010	0.0087108
CIV-3|Africa|IvoryCoast|2021	JN872448|Asia|China|2010	0.0087108
CIV-30|Africa|IvoryCoast|2021	JN872448|Asia|China|2010	0.010453
CIV-T13|Africa|IvoryCoast|2015	JN872448|Asia|China|2010	0.0139373
CIV-T14|Africa|IvoryCoast|2015	JN872448|Asia|China|2010	0.0139373
D00623|Europe|Spain|1989	JN872448|Asia|China|2010	0.010453
EU790641.1|Asia|China|2006	JN872448|Asia|China|2010	0
EU790642.1|Asia|China|2004	JN872448|Asia|China|2010	0.00696864
FJ853421|Asia|China|2008	JN872448|Asia|China|2010	0.00522648
FJ853421.1|Asia|China|2008	JN872448|Asia|China|2010	0.00522648
FJ969146.1|Asia|China|2009	JN872448|Asia|China|2010	0.0122164
GQ884045.1|America|USA|2006	JN872448|Asia|China|2010	0.0052356
GQ884046.1|America|USA|2006	JN872448|Asia|China|2010	0.00174216
GQ884047|America|USA|2006	JN872448|Asia|China|2010	0.00174216
GQ884047.1|America|USA|2006	JN872448|Asia|China|2010	0.00174216
GU434317.1|Asia|China|2009	JN872448|Asia|China|2010	0.00522648
HM355807.1|Asia|China|2010	JN872448|Asia|China|2010	0.00696864
HM627652.1|Asia|China|2010	JN872448|Asia|China|2010	0.0087108
HM627653|Asia|China|2009	JN872448|Asia|China|2010	0.00696864
HM627653.1|Asia|China|2009	JN872448|Asia|China|2010	0.00696864
HM989009.1|Asia|China|1989	JN872448|Asia|China|2010	0.00696864
AY684865|Europe|Germany|2006	JN872448.1|Asia|China|2010	0.0087108
AY684872|Europe|Germany|2006	JN872448.1|Asia|China|2010	0.0121951
BKF-29|Africa|BurkinaFaso|2020	JN872448.1|Asia|China|2010	0.0139373
BKF-3|Africa|BurkinaFaso|2018	JN872448.1|Asia|China|2010	0.00696864
CIV-1|Africa|IvoryCoast|2021	JN872448.1|Asia|China|2010	0.0087108
CIV-19|Africa|IvoryCoast|2021	JN872448.1|Asia|China|2010	0.010453
CIV-2|Africa|IvoryCoast|2021	JN872448.1|Asia|China|2010	0.0087108
CIV-3|Africa|IvoryCoast|2021	JN872448.1|Asia|China|2010	0.0087108
CIV-30|Africa|IvoryCoast|2021	JN872448.1|Asia|China|2010	0.010453
CIV-T13|Africa|IvoryCoast|2015	JN872448.1|Asia|China|2010	0.0139373
CIV-T14|Africa|IvoryCoast|2015	JN872448.1|Asia|China|2010	0.0139373
D00623|Europe|Spain|1989	JN872448.1|Asia|China|2010	0.010453
EU790641.1|Asia|China|2006	JN872448.1|Asia|China|2010	0
EU790642.1|Asia|China|2004	JN872448.1|Asia|China|2010	0.00696864
FJ853421|Asia|China|2008	JN872448.1|Asia|China|2010	0.00522648
FJ853421.1|Asia|China|2008	JN872448.1|Asia|China|2010	0.00522648
FJ969146.1|Asia|China|2009	JN872448.1|Asia|China|2010	0.0122164
GQ884045.1|America|USA|2006	JN872448.1|Asia|China|2010	0.0052356
GQ884046.1|America|USA|2006	JN872448.1|Asia|China|2010	0.00174216
GQ884047|America|USA|2006	JN872448.1|Asia|China|2010	0.00174216
GQ884047.1|America|USA|2006	JN872448.1|Asia|China|2010	0.00174216
GU434317.1|Asia|China|2009	JN872448.1|Asia|China|2010	0.00522648
HM355807.1|Asia|China|2010	JN872448.1|Asia|China|2010	0.00696864
HM627652.1|Asia|China|2010	JN872448.1|Asia|China|2010	0.0087108
HM627653|Asia|China|2009	JN872448.1|Asia|China|2010	0.00696864
HM627653.1|Asia|China|2009	JN872448.1|Asia|China|2010	0.00696864
HM989009.1|Asia|China|1989	JN872448.1|Asia|China|2010	0.00696864
JN872448|Asia|China|2010	JN872448.1|Asia|China|2010	0
AY684865|Europe|Germany|2006	JN968975.1|Asia|China|2010	0.00696864
AY684872|Europe|Germany|2006	JN968975.1|Asia|China|2010	0.0174216
BKF-29|Africa|BurkinaFaso|2020	JN968975.1|Asia|China|2010	0.0121951
BKF-3|Africa|BurkinaFaso|2018	JN968975.1|Asia|China|2010	0.00522648
CIV-1|Africa|IvoryCoast|2021	JN968975.1|Asia|China|2010	0.00696864
CIV-19|Africa|IvoryCoast|2021	JN968975.1|Asia|China|2010	0.0087108
CIV-2|Africa|IvoryCoast|2021	JN968975.1|Asia|China|2010	0.00696864
CIV-3|Africa|IvoryCoast|2021	JN968975.1|Asia|China|2010	0.00696864
CIV-30|Africa|IvoryCoast|2021	JN968975.1|Asia|China|2010	0.0087108
CIV-T13|Africa|IvoryCoast|2015	JN968975.1|Asia|China|2010	0.0156794
CIV-T14|Africa|IvoryCoast|2015	JN968975.1|Asia|China|2010	0.0156794
D00623|Europe|Spain|1989	JN968975.1|Asia|China|2010	0.00522648
EU790641.1|Asia|China|2006	JN968975.1|Asia|China|2010	0.00522648
EU790642.1|Asia|China|2004	JN968975.1|Asia|China|2010	0.0087108
FJ853421|Asia|China|2008	JN968975.1|Asia|China|2010	0
FJ853421.1|Asia|China|2008	JN968975.1|Asia|China|2010	0
FJ969146.1|Asia|China|2009	JN968975.1|Asia|China|2010	0.0069808
GQ884045.1|America|USA|2006	JN968975.1|Asia|China|2010	0.0069808
GQ884046.1|America|USA|2006	JN968975.1|Asia|China|2010	0.00348432
GQ884047|America|USA|2006	JN968975.1|Asia|China|2010	0.00348432
GQ884047.1|America|USA|2006	JN968975.1|Asia|China|2010	0.00348432
GU434317.1|Asia|China|2009	JN968975.1|Asia|China|2010	0.00348432
HM355807.1|Asia|China|2010	JN968975.1|Asia|China|2010	0.00174216
HM627652.1|Asia|China|2010	JN968975.1|Asia|China|2010	0.010453
HM627653|Asia|China|2009	JN968975.1|Asia|China|2010	0.0087108
HM627653.1|Asia|China|2009	JN968975.1|Asia|China|2010	0.0087108
HM989009.1|Asia|China|1989	JN968975.1|Asia|China|2010	0.00174216
JN872448|Asia|China|2010	JN968975.1|Asia|China|2010	0.00522648
JN872448.1|Asia|China|2010	JN968975.1|Asia|China|2010	0.00522648
AY684865|Europe|Germany|2006	JQ249913.1|Europe|Romania|2011	0.0087108
AY684872|Europe|Germany|2006	JQ249913.1|Europe|Romania|2011	0.0121951
BKF-29|Africa|BurkinaFaso|2020	JQ249913.1|Europe|Romania|2011	0.0139373
BKF-3|Africa|BurkinaFaso|2018	JQ249913.1|Europe|Romania|2011	0.00696864
CIV-1|Africa|IvoryCoast|2021	JQ249913.1|Europe|Romania|2011	0.0087108
CIV-19|Africa|IvoryCoast|2021	JQ249913.1|Europe|Romania|2011	0.010453
CIV-2|Africa|IvoryCoast|2021	JQ249913.1|Europe|Romania|2011	0.0087108
CIV-3|Africa|IvoryCoast|2021	JQ249913.1|Europe|Romania|2011	0.0087108
CIV-30|Africa|IvoryCoast|2021	JQ249913.1|Europe|Romania|2011	0.010453
CIV-T13|Africa|IvoryCoast|2015	JQ249913.1|Europe|Romania|2011	0.0174216
CIV-T14|Africa|IvoryCoast|2015	JQ249913.1|Europe|Romania|2011	0.0174216
D00623|Europe|Spain|1989	JQ249913.1|Europe|Romania|2011	0.010453
EU790641.1|Asia|China|2006	JQ249913.1|Europe|Romania|2011	0.00348432
EU790642.1|Asia|China|2004	JQ249913.1|Europe|Romania|2011	0.00696864
FJ853421|Asia|China|2008	JQ249913.1|Europe|Romania|2011	0.00522648
FJ853421.1|Asia|China|2008	JQ249913.1|Europe|Romania|2011	0.00522648
FJ969146.1|Asia|China|2009	JQ249913.1|Europe|Romania|2011	0.0122164
GQ884045.1|America|USA|2006	JQ249913.1|Europe|Romania|2011	0.0052356
GQ884046.1|America|USA|2006	JQ249913.1|Europe|Romania|2011	0.00174216
GQ884047|America|USA|2006	JQ249913.1|Europe|Romania|2011	0.00174216
GQ884047.1|America|USA|2006	JQ249913.1|Europe|Romania|2011	0.00174216
GU434317.1|Asia|China|2009	JQ249913.1|Europe|Romania|2011	0.00522648
HM355807.1|Asia|China|2010	JQ249913.1|Europe|Romania|2011	0.00696864
HM627652.1|Asia|China|2010	JQ249913.1|Europe|Romania|2011	0.0121951
HM627653|Asia|China|2009	JQ249913.1|Europe|Romania|2011	0.00696864
HM627653.1|Asia|China|2009	JQ249913.1|Europe|Romania|2011	0.00696864
HM989009.1|Asia|China|1989	JQ249913.1|Europe|Romania|2011	0.00696864
JN872448|Asia|China|2010	JQ249913.1|Europe|Romania|2011	0.00348432
JN872448.1|Asia|China|2010	JQ249913.1|Europe|Romania|2011	0.00348432
JN968975.1|Asia|China|2010	JQ249913.1|Europe|Romania|2011	0.00522648
AY684865|Europe|Germany|2006	JQ249914.1|Europe|Romania|2011	0.00696864
AY684872|Europe|Germany|2006	JQ249914.1|Europe|Romania|2011	0.0174216
BKF-29|Africa|BurkinaFaso|2020	JQ249914.1|Europe|Romania|2011	0.0121951
BKF-3|Africa|BurkinaFaso|2018	JQ249914.1|Europe|Romania|2011	0.00522648
CIV-1|Africa|IvoryCoast|2021	JQ249914.1|Europe|Romania|2011	0.00696864
CIV-19|Africa|IvoryCoast|2021	JQ249914.1|Europe|Romania|2011	0.0087108
CIV-2|Africa|IvoryCoast|2021	JQ249914.1|Europe|Romania|2011	0.00696864
CIV-3|Africa|IvoryCoast|2021	JQ249914.1|Europe|Romania|2011	0.00696864
CIV-30|Africa|IvoryCoast|2021	JQ249914.1|Europe|Romania|2011	0.0087108
CIV-T13|Africa|IvoryCoast|2015	JQ249914.1|Europe|Romania|2011	0.0156794
CIV-T14|Africa|IvoryCoast|2015	JQ249914.1|Europe|Romania|2011	0.0156794
D00623|Europe|Spain|1989	JQ249914.1|Europe|Romania|2011	0.0121951
EU790641.1|Asia|China|2006	JQ249914.1|Europe|Romania|2011	0.00522648
EU790642.1|Asia|China|2004	JQ249914.1|Europe|Romania|2011	0.00174216
FJ853421|Asia|China|2008	JQ249914.1|Europe|Romania|2011	0.00696864
FJ853421.1|Asia|China|2008	JQ249914.1|Europe|Romania|2011	0.00696864
FJ969146.1|Asia|China|2009	JQ249914.1|Europe|Romania|2011	0.0139616
GQ884045.1|America|USA|2006	JQ249914.1|Europe|Romania|2011	0.0069808
GQ884046.1|America|USA|2006	JQ249914.1|Europe|Romania|2011	0.00348432
GQ884047|America|USA|2006	JQ249914.1|Europe|Romania|2011	0.00348432
GQ884047.1|America|USA|2006	JQ249914.1|Europe|Romania|2011	0.00348432
GU434317.1|Asia|China|2009	JQ249914.1|Europe|Romania|2011	0.00348432
HM355807.1|Asia|China|2010	JQ249914.1|Europe|Romania|2011	0.0087108
HM627652.1|Asia|China|2010	JQ249914.1|Europe|Romania|2011	0.010453
HM627653|Asia|China|2009	JQ249914.1|Europe|Romania|2011	0.00174216
HM627653.1|Asia|China|2009	JQ249914.1|Europe|Romania|2011	0.00174216
HM989009.1|Asia|China|1989	JQ249914.1|Europe|Romania|2011	0.0087108
JN872448|Asia|China|2010	JQ249914.1|Europe|Romania|2011	0.00522648
JN872448.1|Asia|China|2010	JQ249914.1|Europe|Romania|2011	0.00522648
JN968975.1|Asia|China|2010	JQ249914.1|Europe|Romania|2011	0.00696864
JQ249913.1|Europe|Romania|2011	JQ249914.1|Europe|Romania|2011	0.00522648
AY684865|Europe|Germany|2006	JQ249915.1|Europe|Romania|2011	0
AY684872|Europe|Germany|2006	JQ249915.1|Europe|Romania|2011	0.0209059
BKF-29|Africa|BurkinaFaso|2020	JQ249915.1|Europe|Romania|2011	0.00522648
BKF-3|Africa|BurkinaFaso|2018	JQ249915.1|Europe|Romania|2011	0.00174216
CIV-1|Africa|IvoryCoast|2021	JQ249915.1|Europe|Romania|2011	0
CIV-19|Africa|IvoryCoast|2021	JQ249915.1|Europe|Romania|2011	0.00174216
CIV-2|Africa|IvoryCoast|2021	JQ249915.1|Europe|Romania|2011	0
CIV-3|Africa|IvoryCoast|2021	JQ249915.1|Europe|Romania|2011	0
CIV-30|Africa|IvoryCoast|2021	JQ249915.1|Europe|Romania|2011	0.00174216
CIV-T13|Africa|IvoryCoast|2015	JQ249915.1|Europe|Romania|2011	0.0191638
CIV-T14|Africa|IvoryCoast|2015	JQ249915.1|Europe|Romania|2011	0.0191638
D00623|Europe|Spain|1989	JQ249915.1|Europe|Romania|2011	0.0121951
EU790641.1|Asia|China|2006	JQ249915.1|Europe|Romania|2011	0.0087108
EU790642.1|Asia|China|2004	JQ249915.1|Europe|Romania|2011	0.0087108
FJ853421|Asia|China|2008	JQ249915.1|Europe|Romania|2011	0.00696864
FJ853421.1|Asia|China|2008	JQ249915.1|Europe|Romania|2011	0.00696864
FJ969146.1|Asia|China|2009	JQ249915.1|Europe|Romania|2011	0.0139616
GQ884045.1|America|USA|2006	JQ249915.1|Europe|Romania|2011	0.0104712
GQ884046.1|America|USA|2006	JQ249915.1|Europe|Romania|2011	0.00696864
GQ884047|America|USA|2006	JQ249915.1|Europe|Romania|2011	0.00696864
GQ884047.1|America|USA|2006	JQ249915.1|Europe|Romania|2011	0.00696864
GU434317.1|Asia|China|2009	JQ249915.1|Europe|Romania|2011	0.00696864
HM355807.1|Asia|China|2010	JQ249915.1|Europe|Romania|2011	0.0087108
HM627652.1|Asia|China|2010	JQ249915.1|Europe|Romania|2011	0.00348432
HM627653|Asia|China|2009	JQ249915.1|Europe|Romania|2011	0.0087108
HM627653.1|Asia|China|2009	JQ249915.1|Europe|Romania|2011	0.0087108
HM989009.1|Asia|China|1989	JQ249915.1|Europe|Romania|2011	0.0087108
JN872448|Asia|China|2010	JQ249915.1|Europe|Romania|2011	0.0087108
JN872448.1|Asia|China|2010	JQ249915.1|Europe|Romania|2011	0.0087108
JN968975.1|Asia|China|2010	JQ249915.1|Europe|Romania|2011	0.00696864
JQ249913.1|Europe|Romania|2011	JQ249915.1|Europe|Romania|2011	0.0087108
JQ249914.1|Europe|Romania|2011	JQ249915.1|Europe|Romania|2011	0.00696864
AY684865|Europe|Germany|2006	JQ249916|Europe|Romania|2011	0.0087108
AY684872|Europe|Germany|2006	JQ249916|Europe|Romania|2011	0.0121951
BKF-29|Africa|BurkinaFaso|2020	JQ249916|Europe|Romania|2011	0.0139373
BKF-3|Africa|BurkinaFaso|2018	JQ249916|Europe|Romania|2011	0.00696864
CIV-1|Africa|IvoryCoast|2021	JQ249916|Europe|Romania|2011	0.0087108
CIV-19|Africa|IvoryCoast|2021	JQ249916|Europe|Romania|2011	0.010453
CIV-2|Africa|IvoryCoast|2021	JQ249916|Europe|Romania|2011	0.0087108
CIV-3|Africa|IvoryCoast|2021	JQ249916|Europe|Romania|2011	0.0087108
CIV-30|Africa|IvoryCoast|2021	JQ249916|Europe|Romania|2011	0.010453
CIV-T13|Africa|IvoryCoast|2015	JQ249916|Europe|Romania|2011	0.0174216
CIV-T14|Africa|IvoryCoast|2015	JQ249916|Europe|Romania|2011	0.0174216
D00623|Europe|Spain|1989	JQ249916|Europe|Romania|2011	0.010453
EU790641.1|Asia|China|2006	JQ249916|Europe|Romania|2011	0.00348432
EU790642.1|Asia|China|2004	JQ249916|Europe|Romania|2011	0.00696864
FJ853421|Asia|China|2008	JQ249916|Europe|Romania|2011	0.00522648
FJ853421.1|Asia|China|2008	JQ249916|Europe|Romania|2011	0.00522648
FJ969146.1|Asia|China|2009	JQ249916|Europe|Romania|2011	0.0122164
GQ884045.1|America|USA|2006	JQ249916|Europe|Romania|2011	0.0052356
GQ884046.1|America|USA|2006	JQ249916|Europe|Romania|2011	0.00174216
GQ884047|America|USA|2006	JQ249916|Europe|Romania|2011	0.00174216
GQ884047.1|America|USA|2006	JQ249916|Europe|Romania|2011	0.00174216
GU434317.1|Asia|China|2009	JQ249916|Europe|Romania|2011	0.00522648
HM355807.1|Asia|China|2010	JQ249916|Europe|Romania|2011	0.00696864
HM627652.1|Asia|China|2010	JQ249916|Europe|Romania|2011	0.0121951
HM627653|Asia|China|2009	JQ249916|Europe|Romania|2011	0.00696864
HM627653.1|Asia|China|2009	JQ249916|Europe|Romania|2011	0.00696864
HM989009.1|Asia|China|1989	JQ249916|Europe|Romania|2011	0.00696864
JN872448|Asia|China|2010	JQ249916|Europe|Romania|2011	0.00348432
JN872448.1|Asia|China|2010	JQ249916|Europe|Romania|2011	0.00348432
JN968975.1|Asia|China|2010	JQ249916|Europe|Romania|2011	0.00522648
JQ249913.1|Europe|Romania|2011	JQ249916|Europe|Romania|2011	0
JQ249914.1|Europe|Romania|2011	JQ249916|Europe|Romania|2011	0.00522648
JQ249915.1|Europe|Romania|2011	JQ249916|Europe|Romania|2011	0.0087108
AY684865|Europe|Germany|2006	JQ249916.1|Europe|Romania|2011	0.0087108
AY684872|Europe|Germany|2006	JQ249916.1|Europe|Romania|2011	0.0121951
BKF-29|Africa|BurkinaFaso|2020	JQ249916.1|Europe|Romania|2011	0.0139373
BKF-3|Africa|BurkinaFaso|2018	JQ249916.1|Europe|Romania|2011	0.00696864
CIV-1|Africa|IvoryCoast|2021	JQ249916.1|Europe|Romania|2011	0.0087108
CIV-19|Africa|IvoryCoast|2021	JQ249916.1|Europe|Romania|2011	0.010453
CIV-2|Africa|IvoryCoast|2021	JQ249916.1|Europe|Romania|2011	0.0087108
CIV-3|Africa|IvoryCoast|2021	JQ249916.1|Europe|Romania|2011	0.0087108
CIV-30|Africa|IvoryCoast|2021	JQ249916.1|Europe|Romania|2011	0.010453
CIV-T13|Africa|IvoryCoast|2015	JQ249916.1|Europe|Romania|2011	0.0174216
CIV-T14|Africa|IvoryCoast|2015	JQ249916.1|Europe|Romania|2011	0.0174216
D00623|Europe|Spain|1989	JQ249916.1|Europe|Romania|2011	0.010453
EU790641.1|Asia|China|2006	JQ249916.1|Europe|Romania|2011	0.00348432
EU790642.1|Asia|China|2004	JQ249916.1|Europe|Romania|2011	0.00696864
FJ853421|Asia|China|2008	JQ249916.1|Europe|Romania|2011	0.00522648
FJ853421.1|Asia|China|2008	JQ249916.1|Europe|Romania|2011	0.00522648
FJ969146.1|Asia|China|2009	JQ249916.1|Europe|Romania|2011	0.0122164
GQ884045.1|America|USA|2006	JQ249916.1|Europe|Romania|2011	0.0052356
GQ884046.1|America|USA|2006	JQ249916.1|Europe|Romania|2011	0.00174216
GQ884047|America|USA|2006	JQ249916.1|Europe|Romania|2011	0.00174216
GQ884047.1|America|USA|2006	JQ249916.1|Europe|Romania|2011	0.00174216
GU434317.1|Asia|China|2009	JQ249916.1|Europe|Romania|2011	0.00522648
HM355807.1|Asia|China|2010	JQ249916.1|Europe|Romania|2011	0.00696864
HM627652.1|Asia|China|2010	JQ249916.1|Europe|Romania|2011	0.0121951
HM627653|Asia|China|2009	JQ249916.1|Europe|Romania|2011	0.00696864
HM627653.1|Asia|China|2009	JQ249916.1|Europe|Romania|2011	0.00696864
HM989009.1|Asia|China|1989	JQ249916.1|Europe|Romania|2011	0.00696864
JN872448|Asia|China|2010	JQ249916.1|Europe|Romania|2011	0.00348432
JN872448.1|Asia|China|2010	JQ249916.1|Europe|Romania|2011	0.00348432
JN968975.1|Asia|China|2010	JQ249916.1|Europe|Romania|2011	0.00522648
JQ249913.1|Europe|Romania|2011	JQ249916.1|Europe|Romania|2011	0
JQ249914.1|Europe|Romania|2011	JQ249916.1|Europe|Romania|2011	0.00522648
JQ249915.1|Europe|Romania|2011	JQ249916.1|Europe|Romania|2011	0.0087108
JQ249916|Europe|Romania|2011	JQ249916.1|Europe|Romania|2011	0
AY684865|Europe|Germany|2006	JQ249917.1|Europe|Romania|2011	0
AY684872|Europe|Germany|2006	JQ249917.1|Europe|Romania|2011	0.0209059
BKF-29|Africa|BurkinaFaso|2020	JQ249917.1|Europe|Romania|2011	0.00522648
BKF-3|Africa|BurkinaFaso|2018	JQ249917.1|Europe|Romania|2011	0.00174216
CIV-1|Africa|IvoryCoast|2021	JQ249917.1|Europe|Romania|2011	0
CIV-19|Africa|IvoryCoast|2021	JQ249917.1|Europe|Romania|2011	0.00174216
CIV-2|Africa|IvoryCoast|2021	JQ249917.1|Europe|Romania|2011	0
CIV-3|Africa|IvoryCoast|2021	JQ249917.1|Europe|Romania|2011	0
CIV-30|Africa|IvoryCoast|2021	JQ249917.1|Europe|Romania|2011	0.00174216
CIV-T13|Africa|IvoryCoast|2015	JQ249917.1|Europe|Romania|2011	0.0191638
CIV-T14|Africa|IvoryCoast|2015	JQ249917.1|Europe|Romania|2011	0.0191638
D00623|Europe|Spain|1989	JQ249917.1|Europe|Romania|2011	0.0121951
EU790641.1|Asia|China|2006	JQ249917.1|Europe|Romania|2011	0.0087108
EU790642.1|Asia|China|2004	JQ249917.1|Europe|Romania|2011	0.0087108
FJ853421|Asia|China|2008	JQ249917.1|Europe|Romania|2011	0.00696864
FJ853421.1|Asia|China|2008	JQ249917.1|Europe|Romania|2011	0.00696864
FJ969146.1|Asia|China|2009	JQ249917.1|Europe|Romania|2011	0.0139616
GQ884045.1|America|USA|2006	JQ249917.1|Europe|Romania|2011	0.0104712
GQ884046.1|America|USA|2006	JQ249917.1|Europe|Romania|2011	0.00696864
GQ884047|America|USA|2006	JQ249917.1|Europe|Romania|2011	0.00696864
GQ884047.1|America|USA|2006	JQ249917.1|Europe|Romania|2011	0.00696864
GU434317.1|Asia|China|2009	JQ249917.1|Europe|Romania|2011	0.00696864
HM355807.1|Asia|China|2010	JQ249917.1|Europe|Romania|2011	0.0087108
HM627652.1|Asia|China|2010	JQ249917.1|Europe|Romania|2011	0.00348432
HM627653|Asia|China|2009	JQ249917.1|Europe|Romania|2011	0.0087108
HM627653.1|Asia|China|2009	JQ249917.1|Europe|Romania|2011	0.0087108
HM989009.1|Asia|China|1989	JQ249917.1|Europe|Romania|2011	0.0087108
JN872448|Asia|China|2010	JQ249917.1|Europe|Romania|2011	0.0087108
JN872448.1|Asia|China|2010	JQ249917.1|Europe|Romania|2011	0.0087108
JN968975.1|Asia|China|2010	JQ249917.1|Europe|Romania|2011	0.00696864
JQ249913.1|Europe|Romania|2011	JQ249917.1|Europe|Romania|2011	0.0087108
JQ249914.1|Europe|Romania|2011	JQ249917.1|Europe|Romania|2011	0.00696864
JQ249915.1|Europe|Romania|2011	JQ249917.1|Europe|Romania|2011	0
JQ249916|Europe|Romania|2011	JQ249917.1|Europe|Romania|2011	0.0087108
JQ249916.1|Europe|Romania|2011	JQ249917.1|Europe|Romania|2011	0.0087108
AY684865|Europe|Germany|2006	JQ249918.1|Europe|Romania|2011	0.00522648
AY684872|Europe|Germany|2006	JQ249918.1|Europe|Romania|2011	0.0156794
BKF-29|Africa|BurkinaFaso|2020	JQ249918.1|Europe|Romania|2011	0.010453
BKF-3|Africa|BurkinaFaso|2018	JQ249918.1|Europe|Romania|2011	0.00696864
CIV-1|Africa|IvoryCoast|2021	JQ249918.1|Europe|Romania|2011	0.00522648
CIV-19|Africa|IvoryCoast|2021	JQ249918.1|Europe|Romania|2011	0.00696864
CIV-2|Africa|IvoryCoast|2021	JQ249918.1|Europe|Romania|2011	0.00522648
CIV-3|Africa|IvoryCoast|2021	JQ249918.1|Europe|Romania|2011	0.00522648
CIV-30|Africa|IvoryCoast|2021	JQ249918.1|Europe|Romania|2011	0.00696864
CIV-T13|Africa|IvoryCoast|2015	JQ249918.1|Europe|Romania|2011	0.0174216
CIV-T14|Africa|IvoryCoast|2015	JQ249918.1|Europe|Romania|2011	0.0174216
D00623|Europe|Spain|1989	JQ249918.1|Europe|Romania|2011	0.010453
EU790641.1|Asia|China|2006	JQ249918.1|Europe|Romania|2011	0.00348432
EU790642.1|Asia|China|2004	JQ249918.1|Europe|Romania|2011	0.00696864
FJ853421|Asia|China|2008	JQ249918.1|Europe|Romania|2011	0.00522648
FJ853421.1|Asia|China|2008	JQ249918.1|Europe|Romania|2011	0.00522648
FJ969146.1|Asia|China|2009	JQ249918.1|Europe|Romania|2011	0.0122164
GQ884045.1|America|USA|2006	JQ249918.1|Europe|Romania|2011	0.0052356
GQ884046.1|America|USA|2006	JQ249918.1|Europe|Romania|2011	0.00174216
GQ884047|America|USA|2006	JQ249918.1|Europe|Romania|2011	0.00174216
GQ884047.1|America|USA|2006	JQ249918.1|Europe|Romania|2011	0.00174216
GU434317.1|Asia|China|2009	JQ249918.1|Europe|Romania|2011	0.00522648
HM355807.1|Asia|China|2010	JQ249918.1|Europe|Romania|2011	0.00696864
HM627652.1|Asia|China|2010	JQ249918.1|Europe|Romania|2011	0.0087108
HM627653|Asia|China|2009	JQ249918.1|Europe|Romania|2011	0.00696864
HM627653.1|Asia|China|2009	JQ249918.1|Europe|Romania|2011	0.00696864
HM989009.1|Asia|China|1989	JQ249918.1|Europe|Romania|2011	0.00696864
JN872448|Asia|China|2010	JQ249918.1|Europe|Romania|2011	0.00348432
JN872448.1|Asia|China|2010	JQ249918.1|Europe|Romania|2011	0.00348432
JN968975.1|Asia|China|2010	JQ249918.1|Europe|Romania|2011	0.00522648
JQ249913.1|Europe|Romania|2011	JQ249918.1|Europe|Romania|2011	0.00348432
JQ249914.1|Europe|Romania|2011	JQ249918.1|Europe|Romania|2011	0.00522648
JQ249915.1|Europe|Romania|2011	JQ249918.1|Europe|Romania|2011	0.00522648
JQ249916|Europe|Romania|2011	JQ249918.1|Europe|Romania|2011	0.00348432
JQ249916.1|Europe|Romania|2011	JQ249918.1|Europe|Romania|2011	0.00348432
JQ249917.1|Europe|Romania|2011	JQ249918.1|Europe|Romania|2011	0.00522648
AY684865|Europe|Germany|2006	JQ249919.1|Europe|Romania|2011	0.00522648
AY684872|Europe|Germany|2006	JQ249919.1|Europe|Romania|2011	0.0156794
BKF-29|Africa|BurkinaFaso|2020	JQ249919.1|Europe|Romania|2011	0.010453
BKF-3|Africa|BurkinaFaso|2018	JQ249919.1|Europe|Romania|2011	0.00348432
CIV-1|Africa|IvoryCoast|2021	JQ249919.1|Europe|Romania|2011	0.00522648
CIV-19|Africa|IvoryCoast|2021	JQ249919.1|Europe|Romania|2011	0.00696864
CIV-2|Africa|IvoryCoast|2021	JQ249919.1|Europe|Romania|2011	0.00522648
CIV-3|Africa|IvoryCoast|2021	JQ249919.1|Europe|Romania|2011	0.00522648
CIV-30|Africa|IvoryCoast|2021	JQ249919.1|Europe|Romania|2011	0.00696864
CIV-T13|Africa|IvoryCoast|2015	JQ249919.1|Europe|Romania|2011	0.0174216
CIV-T14|Africa|IvoryCoast|2015	JQ249919.1|Europe|Romania|2011	0.0174216
D00623|Europe|Spain|1989	JQ249919.1|Europe|Romania|2011	0.010453
EU790641.1|Asia|China|2006	JQ249919.1|Europe|Romania|2011	0.00348432
EU790642.1|Asia|China|2004	JQ249919.1|Europe|Romania|2011	0.00696864
FJ853421|Asia|China|2008	JQ249919.1|Europe|Romania|2011	0.00522648
FJ853421.1|Asia|China|2008	JQ249919.1|Europe|Romania|2011	0.00522648
FJ969146.1|Asia|China|2009	JQ249919.1|Europe|Romania|2011	0.0122164
GQ884045.1|America|USA|2006	JQ249919.1|Europe|Romania|2011	0.0052356
GQ884046.1|America|USA|2006	JQ249919.1|Europe|Romania|2011	0.00174216
GQ884047|America|USA|2006	JQ249919.1|Europe|Romania|2011	0.00174216
GQ884047.1|America|USA|2006	JQ249919.1|Europe|Romania|2011	0.00174216
GU434317.1|Asia|China|2009	JQ249919.1|Europe|Romania|2011	0.00522648
HM355807.1|Asia|China|2010	JQ249919.1|Europe|Romania|2011	0.00696864
HM627652.1|Asia|China|2010	JQ249919.1|Europe|Romania|2011	0.0087108
HM627653|Asia|China|2009	JQ249919.1|Europe|Romania|2011	0.00696864
HM627653.1|Asia|China|2009	JQ249919.1|Europe|Romania|2011	0.00696864
HM989009.1|Asia|China|1989	JQ249919.1|Europe|Romania|2011	0.00696864
JN872448|Asia|China|2010	JQ249919.1|Europe|Romania|2011	0.00348432
JN872448.1|Asia|China|2010	JQ249919.1|Europe|Romania|2011	0.00348432
JN968975.1|Asia|China|2010	JQ249919.1|Europe|Romania|2011	0.00522648
JQ249913.1|Europe|Romania|2011	JQ249919.1|Europe|Romania|2011	0.00348432
JQ249914.1|Europe|Romania|2011	JQ249919.1|Europe|Romania|2011	0.00522648
JQ249915.1|Europe|Romania|2011	JQ249919.1|Europe|Romania|2011	0.00522648
JQ249916|Europe|Romania|2011	JQ249919.1|Europe|Romania|2011	0.00348432
JQ249916.1|Europe|Romania|2011	JQ249919.1|Europe|Romania|2011	0.00348432
JQ249917.1|Europe|Romania|2011	JQ249919.1|Europe|Romania|2011	0.00522648
JQ249918.1|Europe|Romania|2011	JQ249919.1|Europe|Romania|2011	0.00348432
AY684865|Europe|Germany|2006	JQ249920.1|Europe|Romania|2011	0
AY684872|Europe|Germany|2006	JQ249920.1|Europe|Romania|2011	0.0209059
BKF-29|Africa|BurkinaFaso|2020	JQ249920.1|Europe|Romania|2011	0.00522648
BKF-3|Africa|BurkinaFaso|2018	JQ249920.1|Europe|Romania|2011	0.00174216
CIV-1|Africa|IvoryCoast|2021	JQ249920.1|Europe|Romania|2011	0
CIV-19|Africa|IvoryCoast|2021	JQ249920.1|Europe|Romania|2011	0.00174216
CIV-2|Africa|IvoryCoast|2021	JQ249920.1|Europe|Romania|2011	0
CIV-3|Africa|IvoryCoast|2021	JQ249920.1|Europe|Romania|2011	0
CIV-30|Africa|IvoryCoast|2021	JQ249920.1|Europe|Romania|2011	0.00174216
CIV-T13|Africa|IvoryCoast|2015	JQ249920.1|Europe|Romania|2011	0.0191638
CIV-T14|Africa|IvoryCoast|2015	JQ249920.1|Europe|Romania|2011	0.0191638
D00623|Europe|Spain|1989	JQ249920.1|Europe|Romania|2011	0.0121951
EU790641.1|Asia|China|2006	JQ249920.1|Europe|Romania|2011	0.0087108
EU790642.1|Asia|China|2004	JQ249920.1|Europe|Romania|2011	0.0087108
FJ853421|Asia|China|2008	JQ249920.1|Europe|Romania|2011	0.00696864
FJ853421.1|Asia|China|2008	JQ249920.1|Europe|Romania|2011	0.00696864
FJ969146.1|Asia|China|2009	JQ249920.1|Europe|Romania|2011	0.0139616
GQ884045.1|America|USA|2006	JQ249920.1|Europe|Romania|2011	0.0104712
GQ884046.1|America|USA|2006	JQ249920.1|Europe|Romania|2011	0.00696864
GQ884047|America|USA|2006	JQ249920.1|Europe|Romania|2011	0.00696864
GQ884047.1|America|USA|2006	JQ249920.1|Europe|Romania|2011	0.00696864
GU434317.1|Asia|China|2009	JQ249920.1|Europe|Romania|2011	0.00696864
HM355807.1|Asia|China|2010	JQ249920.1|Europe|Romania|2011	0.0087108
HM627652.1|Asia|China|2010	JQ249920.1|Europe|Romania|2011	0.00348432
HM627653|Asia|China|2009	JQ249920.1|Europe|Romania|2011	0.0087108
HM627653.1|Asia|China|2009	JQ249920.1|Europe|Romania|2011	0.0087108
HM989009.1|Asia|China|1989	JQ249920.1|Europe|Romania|2011	0.0087108
JN872448|Asia|China|2010	JQ249920.1|Europe|Romania|2011	0.0087108
JN872448.1|Asia|China|2010	JQ249920.1|Europe|Romania|2011	0.0087108
JN968975.1|Asia|China|2010	JQ249920.1|Europe|Romania|2011	0.00696864
JQ249913.1|Europe|Romania|2011	JQ249920.1|Europe|Romania|2011	0.0087108
JQ249914.1|Europe|Romania|2011	JQ249920.1|Europe|Romania|2011	0.00696864
JQ249915.1|Europe|Romania|2011	JQ249920.1|Europe|Romania|2011	0
JQ249916|Europe|Romania|2011	JQ249920.1|Europe|Romania|2011	0.0087108
JQ249916.1|Europe|Romania|2011	JQ249920.1|Europe|Romania|2011	0.0087108
JQ249917.1|Europe|Romania|2011	JQ249920.1|Europe|Romania|2011	0
JQ249918.1|Europe|Romania|2011	JQ249920.1|Europe|Romania|2011	0.00522648
JQ249919.1|Europe|Romania|2011	JQ249920.1|Europe|Romania|2011	0.00522648
AY684865|Europe|Germany|2006	JQ249921.1|Europe|Romania|2011	0.0156794
AY684872|Europe|Germany|2006	JQ249921.1|Europe|Romania|2011	0.0121951
BKF-29|Africa|BurkinaFaso|2020	JQ249921.1|Europe|Romania|2011	0.0209059
BKF-3|Africa|BurkinaFaso|2018	JQ249921.1|Europe|Romania|2011	0.0139373
CIV-1|Africa|IvoryCoast|2021	JQ249921.1|Europe|Romania|2011	0.0156794
CIV-19|Africa|IvoryCoast|2021	JQ249921.1|Europe|Romania|2011	0.0174216
CIV-2|Africa|IvoryCoast|2021	JQ249921.1|Europe|Romania|2011	0.0156794
CIV-3|Africa|IvoryCoast|2021	JQ249921.1|Europe|Romania|2011	0.0156794
CIV-30|Africa|IvoryCoast|2021	JQ249921.1|Europe|Romania|2011	0.0174216
CIV-T13|Africa|IvoryCoast|2015	JQ249921.1|Europe|Romania|2011	0.010453
CIV-T14|Africa|IvoryCoast|2015	JQ249921.1|Europe|Romania|2011	0.010453
D00623|Europe|Spain|1989	JQ249921.1|Europe|Romania|2011	0.0174216
EU790641.1|Asia|China|2006	JQ249921.1|Europe|Romania|2011	0.00696864
EU790642.1|Asia|China|2004	JQ249921.1|Europe|Romania|2011	0.010453
FJ853421|Asia|China|2008	JQ249921.1|Europe|Romania|2011	0.0121951
FJ853421.1|Asia|China|2008	JQ249921.1|Europe|Romania|2011	0.0121951
FJ969146.1|Asia|China|2009	JQ249921.1|Europe|Romania|2011	0.0191972
GQ884045.1|America|USA|2006	JQ249921.1|Europe|Romania|2011	0.0122164
GQ884046.1|America|USA|2006	JQ249921.1|Europe|Romania|2011	0.0087108
GQ884047|America|USA|2006	JQ249921.1|Europe|Romania|2011	0.0087108
GQ884047.1|America|USA|2006	JQ249921.1|Europe|Romania|2011	0.0087108
GU434317.1|Asia|China|2009	JQ249921.1|Europe|Romania|2011	0.0121951
HM355807.1|Asia|China|2010	JQ249921.1|Europe|Romania|2011	0.0139373
HM627652.1|Asia|China|2010	JQ249921.1|Europe|Romania|2011	0.0156794
HM627653|Asia|China|2009	JQ249921.1|Europe|Romania|2011	0.010453
HM627653.1|Asia|China|2009	JQ249921.1|Europe|Romania|2011	0.010453
HM989009.1|Asia|China|1989	JQ249921.1|Europe|Romania|2011	0.0139373
JN872448|Asia|China|2010	JQ249921.1|Europe|Romania|2011	0.00696864
JN872448.1|Asia|China|2010	JQ249921.1|Europe|Romania|2011	0.00696864
JN968975.1|Asia|China|2010	JQ249921.1|Europe|Romania|2011	0.0121951
JQ249913.1|Europe|Romania|2011	JQ249921.1|Europe|Romania|2011	0.010453
JQ249914.1|Europe|Romania|2011	JQ249921.1|Europe|Romania|2011	0.0087108
JQ249915.1|Europe|Romania|2011	JQ249921.1|Europe|Romania|2011	0.0156794
JQ249916|Europe|Romania|2011	JQ249921.1|Europe|Romania|2011	0.010453
JQ249916.1|Europe|Romania|2011	JQ249921.1|Europe|Romania|2011	0.010453
JQ249917.1|Europe|Romania|2011	JQ249921.1|Europe|Romania|2011	0.0156794
JQ249918.1|Europe|Romania|2011	JQ249921.1|Europe|Romania|2011	0.010453
JQ249919.1|Europe|Romania|2011	JQ249921.1|Europe|Romania|2011	0.010453
JQ249920.1|Europe|Romania|2011	JQ249921.1|Europe|Romania|2011	0.0156794
AY684865|Europe|Germany|2006	JQ249922.1|Europe|Romania|2011	0.00696864
AY684872|Europe|Germany|2006	JQ249922.1|Europe|Romania|2011	0.0139373
BKF-29|Africa|BurkinaFaso|2020	JQ249922.1|Europe|Romania|2011	0.0121951
BKF-3|Africa|BurkinaFaso|2018	JQ249922.1|Europe|Romania|2011	0.00522648
CIV-1|Africa|IvoryCoast|2021	JQ249922.1|Europe|Romania|2011	0.00696864
CIV-19|Africa|IvoryCoast|2021	JQ249922.1|Europe|Romania|2011	0.0087108
CIV-2|Africa|IvoryCoast|2021	JQ249922.1|Europe|Romania|2011	0.00696864
CIV-3|Africa|IvoryCoast|2021	JQ249922.1|Europe|Romania|2011	0.00696864
CIV-30|Africa|IvoryCoast|2021	JQ249922.1|Europe|Romania|2011	0.0087108
CIV-T13|Africa|IvoryCoast|2015	JQ249922.1|Europe|Romania|2011	0.0156794
CIV-T14|Africa|IvoryCoast|2015	JQ249922.1|Europe|Romania|2011	0.0156794
D00623|Europe|Spain|1989	JQ249922.1|Europe|Romania|2011	0.0087108
EU790641.1|Asia|China|2006	JQ249922.1|Europe|Romania|2011	0.00174216
EU790642.1|Asia|China|2004	JQ249922.1|Europe|Romania|2011	0.00522648
FJ853421|Asia|China|2008	JQ249922.1|Europe|Romania|2011	0.00348432
FJ853421.1|Asia|China|2008	JQ249922.1|Europe|Romania|2011	0.00348432
FJ969146.1|Asia|China|2009	JQ249922.1|Europe|Romania|2011	0.0104712
GQ884045.1|America|USA|2006	JQ249922.1|Europe|Romania|2011	0.0034904
GQ884046.1|America|USA|2006	JQ249922.1|Europe|Romania|2011	0
GQ884047|America|USA|2006	JQ249922.1|Europe|Romania|2011	0
GQ884047.1|America|USA|2006	JQ249922.1|Europe|Romania|2011	0
GU434317.1|Asia|China|2009	JQ249922.1|Europe|Romania|2011	0.00348432
HM355807.1|Asia|China|2010	JQ249922.1|Europe|Romania|2011	0.00522648
HM627652.1|Asia|China|2010	JQ249922.1|Europe|Romania|2011	0.010453
HM627653|Asia|China|2009	JQ249922.1|Europe|Romania|2011	0.00522648
HM627653.1|Asia|China|2009	JQ249922.1|Europe|Romania|2011	0.00522648
HM989009.1|Asia|China|1989	JQ249922.1|Europe|Romania|2011	0.00522648
JN872448|Asia|China|2010	JQ249922.1|Europe|Romania|2011	0.00174216
JN872448.1|Asia|China|2010	JQ249922.1|Europe|Romania|2011	0.00174216
JN968975.1|Asia|China|2010	JQ249922.1|Europe|Romania|2011	0.00348432
JQ249913.1|Europe|Romania|2011	JQ249922.1|Europe|Romania|2011	0.00174216
JQ249914.1|Europe|Romania|2011	JQ249922.1|Europe|Romania|2011	0.00348432
JQ249915.1|Europe|Romania|2011	JQ249922.1|Europe|Romania|2011	0.00696864
JQ249916|Europe|Romania|2011	JQ249922.1|Europe|Romania|2011	0.00174216
JQ249916.1|Europe|Romania|2011	JQ249922.1|Europe|Romania|2011	0.00174216
JQ249917.1|Europe|Romania|2011	JQ249922.1|Europe|Romania|2011	0.00696864
JQ249918.1|Europe|Romania|2011	JQ249922.1|Europe|Romania|2011	0.00174216
JQ249919.1|Europe|Romania|2011	JQ249922.1|Europe|Romania|2011	0.00174216
JQ249920.1|Europe|Romania|2011	JQ249922.1|Europe|Romania|2011	0.00696864
JQ249921.1|Europe|Romania|2011	JQ249922.1|Europe|Romania|2011	0.0087108
AY684865|Europe|Germany|2006	JQ249923.1|Europe|Romania|2011	0.0087108
AY684872|Europe|Germany|2006	JQ249923.1|Europe|Romania|2011	0.0191638
BKF-29|Africa|BurkinaFaso|2020	JQ249923.1|Europe|Romania|2011	0.0139373
BKF-3|Africa|BurkinaFaso|2018	JQ249923.1|Europe|Romania|2011	0.00696864
CIV-1|Africa|IvoryCoast|2021	JQ249923.1|Europe|Romania|2011	0.0087108
CIV-19|Africa|IvoryCoast|2021	JQ249923.1|Europe|Romania|2011	0.010453
CIV-2|Africa|IvoryCoast|2021	JQ249923.1|Europe|Romania|2011	0.0087108
CIV-3|Africa|IvoryCoast|2021	JQ249923.1|Europe|Romania|2011	0.0087108
CIV-30|Africa|IvoryCoast|2021	JQ249923.1|Europe|Romania|2011	0.010453
CIV-T13|Africa|IvoryCoast|2015	JQ249923.1|Europe|Romania|2011	0.0174216
CIV-T14|Africa|IvoryCoast|2015	JQ249923.1|Europe|Romania|2011	0.0174216
D00623|Europe|Spain|1989	JQ249923.1|Europe|Romania|2011	0.0174216
EU790641.1|Asia|China|2006	JQ249923.1|Europe|Romania|2011	0.010453
EU790642.1|Asia|China|2004	JQ249923.1|Europe|Romania|2011	0.0139373
FJ853421|Asia|China|2008	JQ249923.1|Europe|Romania|2011	0.0121951
FJ853421.1|Asia|China|2008	JQ249923.1|Europe|Romania|2011	0.0121951
FJ969146.1|Asia|China|2009	JQ249923.1|Europe|Romania|2011	0.0191972
GQ884045.1|America|USA|2006	JQ249923.1|Europe|Romania|2011	0.0157068
GQ884046.1|America|USA|2006	JQ249923.1|Europe|Romania|2011	0.0121951
GQ884047|America|USA|2006	JQ249923.1|Europe|Romania|2011	0.0121951
GQ884047.1|America|USA|2006	JQ249923.1|Europe|Romania|2011	0.0121951
GU434317.1|Asia|China|2009	JQ249923.1|Europe|Romania|2011	0.0121951
HM355807.1|Asia|China|2010	JQ249923.1|Europe|Romania|2011	0.0139373
HM627652.1|Asia|China|2010	JQ249923.1|Europe|Romania|2011	0.0087108
HM627653|Asia|China|2009	JQ249923.1|Europe|Romania|2011	0.0139373
HM627653.1|Asia|China|2009	JQ249923.1|Europe|Romania|2011	0.0139373
HM989009.1|Asia|China|1989	JQ249923.1|Europe|Romania|2011	0.0139373
JN872448|Asia|China|2010	JQ249923.1|Europe|Romania|2011	0.010453
JN872448.1|Asia|China|2010	JQ249923.1|Europe|Romania|2011	0.010453
JN968975.1|Asia|China|2010	JQ249923.1|Europe|Romania|2011	0.0121951
JQ249913.1|Europe|Romania|2011	JQ249923.1|Europe|Romania|2011	0.0139373
JQ249914.1|Europe|Romania|2011	JQ249923.1|Europe|Romania|2011	0.0121951
JQ249915.1|Europe|Romania|2011	JQ249923.1|Europe|Romania|2011	0.0087108
JQ249916|Europe|Romania|2011	JQ249923.1|Europe|Romania|2011	0.0139373
JQ249916.1|Europe|Romania|2011	JQ249923.1|Europe|Romania|2011	0.0139373
JQ249917.1|Europe|Romania|2011	JQ249923.1|Europe|Romania|2011	0.0087108
JQ249918.1|Europe|Romania|2011	JQ249923.1|Europe|Romania|2011	0.0139373
JQ249919.1|Europe|Romania|2011	JQ249923.1|Europe|Romania|2011	0.010453
JQ249920.1|Europe|Romania|2011	JQ249923.1|Europe|Romania|2011	0.0087108
JQ249921.1|Europe|Romania|2011	JQ249923.1|Europe|Romania|2011	0.0174216
JQ249922.1|Europe|Romania|2011	JQ249923.1|Europe|Romania|2011	0.0121951
AY684865|Europe|Germany|2006	JQ249924.1|Europe|Romania|2011	0.0121951
AY684872|Europe|Germany|2006	JQ249924.1|Europe|Romania|2011	0.0121951
BKF-29|Africa|BurkinaFaso|2020	JQ249924.1|Europe|Romania|2011	0.0174216
BKF-3|Africa|BurkinaFaso|2018	JQ249924.1|Europe|Romania|2011	0.0139373
CIV-1|Africa|IvoryCoast|2021	JQ249924.1|Europe|Romania|2011	0.0121951
CIV-19|Africa|IvoryCoast|2021	JQ249924.1|Europe|Romania|2011	0.0139373
CIV-2|Africa|IvoryCoast|2021	JQ249924.1|Europe|Romania|2011	0.0121951
CIV-3|Africa|IvoryCoast|2021	JQ249924.1|Europe|Romania|2011	0.0121951
CIV-30|Africa|IvoryCoast|2021	JQ249924.1|Europe|Romania|2011	0.0139373
CIV-T13|Africa|IvoryCoast|2015	JQ249924.1|Europe|Romania|2011	0.010453
CIV-T14|Africa|IvoryCoast|2015	JQ249924.1|Europe|Romania|2011	0.010453
D00623|Europe|Spain|1989	JQ249924.1|Europe|Romania|2011	0.0209059
EU790641.1|Asia|China|2006	JQ249924.1|Europe|Romania|2011	0.010453
EU790642.1|Asia|China|2004	JQ249924.1|Europe|Romania|2011	0.010453
FJ853421|Asia|China|2008	JQ249924.1|Europe|Romania|2011	0.0156794
FJ853421.1|Asia|China|2008	JQ249924.1|Europe|Romania|2011	0.0156794
FJ969146.1|Asia|China|2009	JQ249924.1|Europe|Romania|2011	0.0226876
GQ884045.1|America|USA|2006	JQ249924.1|Europe|Romania|2011	0.0157068
GQ884046.1|America|USA|2006	JQ249924.1|Europe|Romania|2011	0.0121951
GQ884047|America|USA|2006	JQ249924.1|Europe|Romania|2011	0.0121951
GQ884047.1|America|USA|2006	JQ249924.1|Europe|Romania|2011	0.0121951
GU434317.1|Asia|China|2009	JQ249924.1|Europe|Romania|2011	0.0121951
HM355807.1|Asia|China|2010	JQ249924.1|Europe|Romania|2011	0.0174216
HM627652.1|Asia|China|2010	JQ249924.1|Europe|Romania|2011	0.0121951
HM627653|Asia|China|2009	JQ249924.1|Europe|Romania|2011	0.010453
HM627653.1|Asia|China|2009	JQ249924.1|Europe|Romania|2011	0.010453
HM989009.1|Asia|China|1989	JQ249924.1|Europe|Romania|2011	0.0174216
JN872448|Asia|China|2010	JQ249924.1|Europe|Romania|2011	0.010453
JN872448.1|Asia|China|2010	JQ249924.1|Europe|Romania|2011	0.010453
JN968975.1|Asia|China|2010	JQ249924.1|Europe|Romania|2011	0.0156794
JQ249913.1|Europe|Romania|2011	JQ249924.1|Europe|Romania|2011	0.0139373
JQ249914.1|Europe|Romania|2011	JQ249924.1|Europe|Romania|2011	0.0087108
JQ249915.1|Europe|Romania|2011	JQ249924.1|Europe|Romania|2011	0.0121951
JQ249916|Europe|Romania|2011	JQ249924.1|Europe|Romania|2011	0.0139373
JQ249916.1|Europe|Romania|2011	JQ249924.1|Europe|Romania|2011	0.0139373
JQ249917.1|Europe|Romania|2011	JQ249924.1|Europe|Romania|2011	0.0121951
JQ249918.1|Europe|Romania|2011	JQ249924.1|Europe|Romania|2011	0.010453
JQ249919.1|Europe|Romania|2011	JQ249924.1|Europe|Romania|2011	0.0139373
JQ249920.1|Europe|Romania|2011	JQ249924.1|Europe|Romania|2011	0.0121951
JQ249921.1|Europe|Romania|2011	JQ249924.1|Europe|Romania|2011	0.0139373
JQ249922.1|Europe|Romania|2011	JQ249924.1|Europe|Romania|2011	0.0121951
JQ249923.1|Europe|Romania|2011	JQ249924.1|Europe|Romania|2011	0.0139373
AY684865|Europe|Germany|2006	JQ249925.1|Europe|Romania|2011	0.0121951
AY684872|Europe|Germany|2006	JQ249925.1|Europe|Romania|2011	0.0191638
BKF-29|Africa|BurkinaFaso|2020	JQ249925.1|Europe|Romania|2011	0.0139373
BKF-3|Africa|BurkinaFaso|2018	JQ249925.1|Europe|Romania|2011	0.010453
CIV-1|Africa|IvoryCoast|2021	JQ249925.1|Europe|Romania|2011	0.0121951
CIV-19|Africa|IvoryCoast|2021	JQ249925.1|Europe|Romania|2011	0.0139373
CIV-2|Africa|IvoryCoast|2021	JQ249925.1|Europe|Romania|2011	0.0121951
CIV-3|Africa|IvoryCoast|2021	JQ249925.1|Europe|Romania|2011	0.0121951
CIV-30|Africa|IvoryCoast|2021	JQ249925.1|Europe|Romania|2011	0.0139373
CIV-T13|Africa|IvoryCoast|2015	JQ249925.1|Europe|Romania|2011	0.0209059
CIV-T14|Africa|IvoryCoast|2015	JQ249925.1|Europe|Romania|2011	0.0209059
D00623|Europe|Spain|1989	JQ249925.1|Europe|Romania|2011	0.0139373
EU790641.1|Asia|China|2006	JQ249925.1|Europe|Romania|2011	0.00696864
EU790642.1|Asia|China|2004	JQ249925.1|Europe|Romania|2011	0.010453
FJ853421|Asia|China|2008	JQ249925.1|Europe|Romania|2011	0.0087108
FJ853421.1|Asia|China|2008	JQ249925.1|Europe|Romania|2011	0.0087108
FJ969146.1|Asia|China|2009	JQ249925.1|Europe|Romania|2011	0.0157068
GQ884045.1|America|USA|2006	JQ249925.1|Europe|Romania|2011	0.008726
GQ884046.1|America|USA|2006	JQ249925.1|Europe|Romania|2011	0.00522648
GQ884047|America|USA|2006	JQ249925.1|Europe|Romania|2011	0.00522648
GQ884047.1|America|USA|2006	JQ249925.1|Europe|Romania|2011	0.00522648
GU434317.1|Asia|China|2009	JQ249925.1|Europe|Romania|2011	0.0087108
HM355807.1|Asia|China|2010	JQ249925.1|Europe|Romania|2011	0.010453
HM627652.1|Asia|China|2010	JQ249925.1|Europe|Romania|2011	0.0156794
HM627653|Asia|China|2009	JQ249925.1|Europe|Romania|2011	0.010453
HM627653.1|Asia|China|2009	JQ249925.1|Europe|Romania|2011	0.010453
HM989009.1|Asia|China|1989	JQ249925.1|Europe|Romania|2011	0.010453
JN872448|Asia|China|2010	JQ249925.1|Europe|Romania|2011	0.00696864
JN872448.1|Asia|China|2010	JQ249925.1|Europe|Romania|2011	0.00696864
JN968975.1|Asia|China|2010	JQ249925.1|Europe|Romania|2011	0.0087108
JQ249913.1|Europe|Romania|2011	JQ249925.1|Europe|Romania|2011	0.00696864
JQ249914.1|Europe|Romania|2011	JQ249925.1|Europe|Romania|2011	0.0087108
JQ249915.1|Europe|Romania|2011	JQ249925.1|Europe|Romania|2011	0.0121951
JQ249916|Europe|Romania|2011	JQ249925.1|Europe|Romania|2011	0.00696864
JQ249916.1|Europe|Romania|2011	JQ249925.1|Europe|Romania|2011	0.00696864
JQ249917.1|Europe|Romania|2011	JQ249925.1|Europe|Romania|2011	0.0121951
JQ249918.1|Europe|Romania|2011	JQ249925.1|Europe|Romania|2011	0.00696864
JQ249919.1|Europe|Romania|2011	JQ249925.1|Europe|Romania|2011	0.00696864
JQ249920.1|Europe|Romania|2011	JQ249925.1|Europe|Romania|2011	0.0121951
JQ249921.1|Europe|Romania|2011	JQ249925.1|Europe|Romania|2011	0.0139373
JQ249922.1|Europe|Romania|2011	JQ249925.1|Europe|Romania|2011	0.00522648
JQ249923.1|Europe|Romania|2011	JQ249925.1|Europe|Romania|2011	0.0174216
JQ249924.1|Europe|Romania|2011	JQ249925.1|Europe|Romania|2011	0.0174216
AY684865|Europe|Germany|2006	JQ249926.1|Europe|Romania|2011	0.00696864
AY684872|Europe|Germany|2006	JQ249926.1|Europe|Romania|2011	0.0139373
BKF-29|Africa|BurkinaFaso|2020	JQ249926.1|Europe|Romania|2011	0.0121951
BKF-3|Africa|BurkinaFaso|2018	JQ249926.1|Europe|Romania|2011	0.00522648
CIV-1|Africa|IvoryCoast|2021	JQ249926.1|Europe|Romania|2011	0.00696864
CIV-19|Africa|IvoryCoast|2021	JQ249926.1|Europe|Romania|2011	0.0087108
CIV-2|Africa|IvoryCoast|2021	JQ249926.1|Europe|Romania|2011	0.00696864
CIV-3|Africa|IvoryCoast|2021	JQ249926.1|Europe|Romania|2011	0.00696864
CIV-30|Africa|IvoryCoast|2021	JQ249926.1|Europe|Romania|2011	0.0087108
CIV-T13|Africa|IvoryCoast|2015	JQ249926.1|Europe|Romania|2011	0.0156794
CIV-T14|Africa|IvoryCoast|2015	JQ249926.1|Europe|Romania|2011	0.0156794
D00623|Europe|Spain|1989	JQ249926.1|Europe|Romania|2011	0.0087108
EU790641.1|Asia|China|2006	JQ249926.1|Europe|Romania|2011	0.00174216
EU790642.1|Asia|China|2004	JQ249926.1|Europe|Romania|2011	0.00522648
FJ853421|Asia|China|2008	JQ249926.1|Europe|Romania|2011	0.00348432
FJ853421.1|Asia|China|2008	JQ249926.1|Europe|Romania|2011	0.00348432
FJ969146.1|Asia|China|2009	JQ249926.1|Europe|Romania|2011	0.0104712
GQ884045.1|America|USA|2006	JQ249926.1|Europe|Romania|2011	0.0034904
GQ884046.1|America|USA|2006	JQ249926.1|Europe|Romania|2011	0
GQ884047|America|USA|2006	JQ249926.1|Europe|Romania|2011	0
GQ884047.1|America|USA|2006	JQ249926.1|Europe|Romania|2011	0
GU434317.1|Asia|China|2009	JQ249926.1|Europe|Romania|2011	0.00348432
HM355807.1|Asia|China|2010	JQ249926.1|Europe|Romania|2011	0.00522648
HM627652.1|Asia|China|2010	JQ249926.1|Europe|Romania|2011	0.010453
HM627653|Asia|China|2009	JQ249926.1|Europe|Romania|2011	0.00522648
HM627653.1|Asia|China|2009	JQ249926.1|Europe|Romania|2011	0.00522648
HM989009.1|Asia|China|1989	JQ249926.1|Europe|Romania|2011	0.00522648
JN872448|Asia|China|2010	JQ249926.1|Europe|Romania|2011	0.00174216
JN872448.1|Asia|China|2010	JQ249926.1|Europe|Romania|2011	0.00174216
JN968975.1|Asia|China|2010	JQ249926.1|Europe|Romania|2011	0.00348432
JQ249913.1|Europe|Romania|2011	JQ249926.1|Europe|Romania|2011	0.00174216
JQ249914.1|Europe|Romania|2011	JQ249926.1|Europe|Romania|2011	0.00348432
JQ249915.1|Europe|Romania|2011	JQ249926.1|Europe|Romania|2011	0.00696864
JQ249916|Europe|Romania|2011	JQ249926.1|Europe|Romania|2011	0.00174216
JQ249916.1|Europe|Romania|2011	JQ249926.1|Europe|Romania|2011	0.00174216
JQ249917.1|Europe|Romania|2011	JQ249926.1|Europe|Romania|2011	0.00696864
JQ249918.1|Europe|Romania|2011	JQ249926.1|Europe|Romania|2011	0.00174216
JQ249919.1|Europe|Romania|2011	JQ249926.1|Europe|Romania|2011	0.00174216
JQ249920.1|Europe|Romania|2011	JQ249926.1|Europe|Romania|2011	0.00696864
JQ249921.1|Europe|Romania|2011	JQ249926.1|Europe|Romania|2011	0.0087108
JQ249922.1|Europe|Romania|2011	JQ249926.1|Europe|Romania|2011	0
JQ249923.1|Europe|Romania|2011	JQ249926.1|Europe|Romania|2011	0.0121951
JQ249924.1|Europe|Romania|2011	JQ249926.1|Europe|Romania|2011	0.0121951
JQ249925.1|Europe|Romania|2011	JQ249926.1|Europe|Romania|2011	0.00522648
AY684865|Europe|Germany|2006	JQ249927.1|Europe|Romania|2011	0
AY684872|Europe|Germany|2006	JQ249927.1|Europe|Romania|2011	0.0209059
BKF-29|Africa|BurkinaFaso|2020	JQ249927.1|Europe|Romania|2011	0.00522648
BKF-3|Africa|BurkinaFaso|2018	JQ249927.1|Europe|Romania|2011	0.00174216
CIV-1|Africa|IvoryCoast|2021	JQ249927.1|Europe|Romania|2011	0
CIV-19|Africa|IvoryCoast|2021	JQ249927.1|Europe|Romania|2011	0.00174216
CIV-2|Africa|IvoryCoast|2021	JQ249927.1|Europe|Romania|2011	0
CIV-3|Africa|IvoryCoast|2021	JQ249927.1|Europe|Romania|2011	0
CIV-30|Africa|IvoryCoast|2021	JQ249927.1|Europe|Romania|2011	0.00174216
CIV-T13|Africa|IvoryCoast|2015	JQ249927.1|Europe|Romania|2011	0.0191638
CIV-T14|Africa|IvoryCoast|2015	JQ249927.1|Europe|Romania|2011	0.0191638
D00623|Europe|Spain|1989	JQ249927.1|Europe|Romania|2011	0.0121951
EU790641.1|Asia|China|2006	JQ249927.1|Europe|Romania|2011	0.0087108
EU790642.1|Asia|China|2004	JQ249927.1|Europe|Romania|2011	0.0087108
FJ853421|Asia|China|2008	JQ249927.1|Europe|Romania|2011	0.00696864
FJ853421.1|Asia|China|2008	JQ249927.1|Europe|Romania|2011	0.00696864
FJ969146.1|Asia|China|2009	JQ249927.1|Europe|Romania|2011	0.0139616
GQ884045.1|America|USA|2006	JQ249927.1|Europe|Romania|2011	0.0104712
GQ884046.1|America|USA|2006	JQ249927.1|Europe|Romania|2011	0.00696864
GQ884047|America|USA|2006	JQ249927.1|Europe|Romania|2011	0.00696864
GQ884047.1|America|USA|2006	JQ249927.1|Europe|Romania|2011	0.00696864
GU434317.1|Asia|China|2009	JQ249927.1|Europe|Romania|2011	0.00696864
HM355807.1|Asia|China|2010	JQ249927.1|Europe|Romania|2011	0.0087108
HM627652.1|Asia|China|2010	JQ249927.1|Europe|Romania|2011	0.00348432
HM627653|Asia|China|2009	JQ249927.1|Europe|Romania|2011	0.0087108
HM627653.1|Asia|China|2009	JQ249927.1|Europe|Romania|2011	0.0087108
HM989009.1|Asia|China|1989	JQ249927.1|Europe|Romania|2011	0.0087108
JN872448|Asia|China|2010	JQ249927.1|Europe|Romania|2011	0.0087108
JN872448.1|Asia|China|2010	JQ249927.1|Europe|Romania|2011	0.0087108
JN968975.1|Asia|China|2010	JQ249927.1|Europe|Romania|2011	0.00696864
JQ249913.1|Europe|Romania|2011	JQ249927.1|Europe|Romania|2011	0.0087108
JQ249914.1|Europe|Romania|2011	JQ249927.1|Europe|Romania|2011	0.00696864
JQ249915.1|Europe|Romania|2011	JQ249927.1|Europe|Romania|2011	0
JQ249916|Europe|Romania|2011	JQ249927.1|Europe|Romania|2011	0.0087108
JQ249916.1|Europe|Romania|2011	JQ249927.1|Europe|Romania|2011	0.0087108
JQ249917.1|Europe|Romania|2011	JQ249927.1|Europe|Romania|2011	0
JQ249918.1|Europe|Romania|2011	JQ249927.1|Europe|Romania|2011	0.00522648
JQ249919.1|Europe|Romania|2011	JQ249927.1|Europe|Romania|2011	0.00522648
JQ249920.1|Europe|Romania|2011	JQ249927.1|Europe|Romania|2011	0
JQ249921.1|Europe|Romania|2011	JQ249927.1|Europe|Romania|2011	0.0156794
JQ249922.1|Europe|Romania|2011	JQ249927.1|Europe|Romania|2011	0.00696864
JQ249923.1|Europe|Romania|2011	JQ249927.1|Europe|Romania|2011	0.0087108
JQ249924.1|Europe|Romania|2011	JQ249927.1|Europe|Romania|2011	0.0121951
JQ249925.1|Europe|Romania|2011	JQ249927.1|Europe|Romania|2011	0.0121951
JQ249926.1|Europe|Romania|2011	JQ249927.1|Europe|Romania|2011	0.00696864
AY684865|Europe|Germany|2006	JQ686669.1|Asia|China|2010	0.00696864
AY684872|Europe|Germany|2006	JQ686669.1|Asia|China|2010	0.0209059
BKF-29|Africa|BurkinaFaso|2020	JQ686669.1|Asia|China|2010	0.0121951
BKF-3|Africa|BurkinaFaso|2018	JQ686669.1|Asia|China|2010	0.0087108
CIV-1|Africa|IvoryCoast|2021	JQ686669.1|Asia|China|2010	0.00696864
CIV-19|Africa|IvoryCoast|2021	JQ686669.1|Asia|China|2010	0.0087108
CIV-2|Africa|IvoryCoast|2021	JQ686669.1|Asia|China|2010	0.00696864
CIV-3|Africa|IvoryCoast|2021	JQ686669.1|Asia|China|2010	0.00696864
CIV-30|Africa|IvoryCoast|2021	JQ686669.1|Asia|China|2010	0.0087108
CIV-T13|Africa|IvoryCoast|2015	JQ686669.1|Asia|China|2010	0.0191638
CIV-T14|Africa|IvoryCoast|2015	JQ686669.1|Asia|China|2010	0.0191638
D00623|Europe|Spain|1989	JQ686669.1|Asia|China|2010	0.00522648
EU790641.1|Asia|China|2006	JQ686669.1|Asia|China|2010	0.0087108
EU790642.1|Asia|China|2004	JQ686669.1|Asia|China|2010	0.0121951
FJ853421|Asia|China|2008	JQ686669.1|Asia|China|2010	0.00348432
FJ853421.1|Asia|China|2008	JQ686669.1|Asia|China|2010	0.00348432
FJ969146.1|Asia|China|2009	JQ686669.1|Asia|China|2010	0.0104712
GQ884045.1|America|USA|2006	JQ686669.1|Asia|China|2010	0.0104712
GQ884046.1|America|USA|2006	JQ686669.1|Asia|China|2010	0.00696864
GQ884047|America|USA|2006	JQ686669.1|Asia|China|2010	0.00696864
GQ884047.1|America|USA|2006	JQ686669.1|Asia|China|2010	0.00696864
GU434317.1|Asia|China|2009	JQ686669.1|Asia|China|2010	0.00696864
HM355807.1|Asia|China|2010	JQ686669.1|Asia|China|2010	0.00174216
HM627652.1|Asia|China|2010	JQ686669.1|Asia|China|2010	0.010453
HM627653|Asia|China|2009	JQ686669.1|Asia|China|2010	0.0121951
HM627653.1|Asia|China|2009	JQ686669.1|Asia|China|2010	0.0121951
HM989009.1|Asia|China|1989	JQ686669.1|Asia|China|2010	0.00174216
JN872448|Asia|China|2010	JQ686669.1|Asia|China|2010	0.0087108
JN872448.1|Asia|China|2010	JQ686669.1|Asia|China|2010	0.0087108
JN968975.1|Asia|China|2010	JQ686669.1|Asia|China|2010	0.00348432
JQ249913.1|Europe|Romania|2011	JQ686669.1|Asia|China|2010	0.0087108
JQ249914.1|Europe|Romania|2011	JQ686669.1|Asia|China|2010	0.010453
JQ249915.1|Europe|Romania|2011	JQ686669.1|Asia|China|2010	0.00696864
JQ249916|Europe|Romania|2011	JQ686669.1|Asia|China|2010	0.0087108
JQ249916.1|Europe|Romania|2011	JQ686669.1|Asia|China|2010	0.0087108
JQ249917.1|Europe|Romania|2011	JQ686669.1|Asia|China|2010	0.00696864
JQ249918.1|Europe|Romania|2011	JQ686669.1|Asia|China|2010	0.00522648
JQ249919.1|Europe|Romania|2011	JQ686669.1|Asia|China|2010	0.0087108
JQ249920.1|Europe|Romania|2011	JQ686669.1|Asia|China|2010	0.00696864
JQ249921.1|Europe|Romania|2011	JQ686669.1|Asia|China|2010	0.0156794
JQ249922.1|Europe|Romania|2011	JQ686669.1|Asia|China|2010	0.00696864
JQ249923.1|Europe|Romania|2011	JQ686669.1|Asia|China|2010	0.0156794
JQ249924.1|Europe|Romania|2011	JQ686669.1|Asia|China|2010	0.0156794
JQ249925.1|Europe|Romania|2011	JQ686669.1|Asia|China|2010	0.0121951
JQ249926.1|Europe|Romania|2011	JQ686669.1|Asia|China|2010	0.00696864
JQ249927.1|Europe|Romania|2011	JQ686669.1|Asia|China|2010	0.00696864
AY684865|Europe|Germany|2006	JQ710894|Asia|China|2010	0.00696864
AY684872|Europe|Germany|2006	JQ710894|Asia|China|2010	0.0139373
BKF-29|Africa|BurkinaFaso|2020	JQ710894|Asia|China|2010	0.0121951
BKF-3|Africa|BurkinaFaso|2018	JQ710894|Asia|China|2010	0.00522648
CIV-1|Africa|IvoryCoast|2021	JQ710894|Asia|China|2010	0.00696864
CIV-19|Africa|IvoryCoast|2021	JQ710894|Asia|China|2010	0.0087108
CIV-2|Africa|IvoryCoast|2021	JQ710894|Asia|China|2010	0.00696864
CIV-3|Africa|IvoryCoast|2021	JQ710894|Asia|China|2010	0.00696864
CIV-30|Africa|IvoryCoast|2021	JQ710894|Asia|China|2010	0.0087108
CIV-T13|Africa|IvoryCoast|2015	JQ710894|Asia|China|2010	0.0156794
CIV-T14|Africa|IvoryCoast|2015	JQ710894|Asia|China|2010	0.0156794
D00623|Europe|Spain|1989	JQ710894|Asia|China|2010	0.0087108
EU790641.1|Asia|China|2006	JQ710894|Asia|China|2010	0.00174216
EU790642.1|Asia|China|2004	JQ710894|Asia|China|2010	0.00522648
FJ853421|Asia|China|2008	JQ710894|Asia|China|2010	0.00348432
FJ853421.1|Asia|China|2008	JQ710894|Asia|China|2010	0.00348432
FJ969146.1|Asia|China|2009	JQ710894|Asia|China|2010	0.0104712
GQ884045.1|America|USA|2006	JQ710894|Asia|China|2010	0.0034904
GQ884046.1|America|USA|2006	JQ710894|Asia|China|2010	0
GQ884047|America|USA|2006	JQ710894|Asia|China|2010	0
GQ884047.1|America|USA|2006	JQ710894|Asia|China|2010	0
GU434317.1|Asia|China|2009	JQ710894|Asia|China|2010	0.00348432
HM355807.1|Asia|China|2010	JQ710894|Asia|China|2010	0.00522648
HM627652.1|Asia|China|2010	JQ710894|Asia|China|2010	0.010453
HM627653|Asia|China|2009	JQ710894|Asia|China|2010	0.00522648
HM627653.1|Asia|China|2009	JQ710894|Asia|China|2010	0.00522648
HM989009.1|Asia|China|1989	JQ710894|Asia|China|2010	0.00522648
JN872448|Asia|China|2010	JQ710894|Asia|China|2010	0.00174216
JN872448.1|Asia|China|2010	JQ710894|Asia|China|2010	0.00174216
JN968975.1|Asia|China|2010	JQ710894|Asia|China|2010	0.00348432
JQ249913.1|Europe|Romania|2011	JQ710894|Asia|China|2010	0.00174216
JQ249914.1|Europe|Romania|2011	JQ710894|Asia|China|2010	0.00348432
JQ249915.1|Europe|Romania|2011	JQ710894|Asia|China|2010	0.00696864
JQ249916|Europe|Romania|2011	JQ710894|Asia|China|2010	0.00174216
JQ249916.1|Europe|Romania|2011	JQ710894|Asia|China|2010	0.00174216
JQ249917.1|Europe|Romania|2011	JQ710894|Asia|China|2010	0.00696864
JQ249918.1|Europe|Romania|2011	JQ710894|Asia|China|2010	0.00174216
JQ249919.1|Europe|Romania|2011	JQ710894|Asia|China|2010	0.00174216
JQ249920.1|Europe|Romania|2011	JQ710894|Asia|China|2010	0.00696864
JQ249921.1|Europe|Romania|2011	JQ710894|Asia|China|2010	0.0087108
JQ249922.1|Europe|Romania|2011	JQ710894|Asia|China|2010	0
JQ249923.1|Europe|Romania|2011	JQ710894|Asia|China|2010	0.0121951
JQ249924.1|Europe|Romania|2011	JQ710894|Asia|China|2010	0.0121951
JQ249925.1|Europe|Romania|2011	JQ710894|Asia|China|2010	0.00522648
JQ249926.1|Europe|Romania|2011	JQ710894|Asia|China|2010	0
JQ249927.1|Europe|Romania|2011	JQ710894|Asia|China|2010	0.00696864
JQ686669.1|Asia|China|2010	JQ710894|Asia|China|2010	0.00696864
AY684865|Europe|Germany|2006	JQ710894.1|Asia|China|2010	0.00696864
AY684872|Europe|Germany|2006	JQ710894.1|Asia|China|2010	0.0139373
BKF-29|Africa|BurkinaFaso|2020	JQ710894.1|Asia|China|2010	0.0121951
BKF-3|Africa|BurkinaFaso|2018	JQ710894.1|Asia|China|2010	0.00522648
CIV-1|Africa|IvoryCoast|2021	JQ710894.1|Asia|China|2010	0.00696864
CIV-19|Africa|IvoryCoast|2021	JQ710894.1|Asia|China|2010	0.0087108
CIV-2|Africa|IvoryCoast|2021	JQ710894.1|Asia|China|2010	0.00696864
CIV-3|Africa|IvoryCoast|2021	JQ710894.1|Asia|China|2010	0.00696864
CIV-30|Africa|IvoryCoast|2021	JQ710894.1|Asia|China|2010	0.0087108
CIV-T13|Africa|IvoryCoast|2015	JQ710894.1|Asia|China|2010	0.0156794
CIV-T14|Africa|IvoryCoast|2015	JQ710894.1|Asia|China|2010	0.0156794
D00623|Europe|Spain|1989	JQ710894.1|Asia|China|2010	0.0087108
EU790641.1|Asia|China|2006	JQ710894.1|Asia|China|2010	0.00174216
EU790642.1|Asia|China|2004	JQ710894.1|Asia|China|2010	0.00522648
FJ853421|Asia|China|2008	JQ710894.1|Asia|China|2010	0.00348432
FJ853421.1|Asia|China|2008	JQ710894.1|Asia|China|2010	0.00348432
FJ969146.1|Asia|China|2009	JQ710894.1|Asia|China|2010	0.0104712
GQ884045.1|America|USA|2006	JQ710894.1|Asia|China|2010	0.0034904
GQ884046.1|America|USA|2006	JQ710894.1|Asia|China|2010	0
GQ884047|America|USA|2006	JQ710894.1|Asia|China|2010	0
GQ884047.1|America|USA|2006	JQ710894.1|Asia|China|2010	0
GU434317.1|Asia|China|2009	JQ710894.1|Asia|China|2010	0.00348432
HM355807.1|Asia|China|2010	JQ710894.1|Asia|China|2010	0.00522648
HM627652.1|Asia|China|2010	JQ710894.1|Asia|China|2010	0.010453
HM627653|Asia|China|2009	JQ710894.1|Asia|China|2010	0.00522648
HM627653.1|Asia|China|2009	JQ710894.1|Asia|China|2010	0.00522648
HM989009.1|Asia|China|1989	JQ710894.1|Asia|China|2010	0.00522648
JN872448|Asia|China|2010	JQ710894.1|Asia|China|2010	0.00174216
JN872448.1|Asia|China|2010	JQ710894.1|Asia|China|2010	0.00174216
JN968975.1|Asia|China|2010	JQ710894.1|Asia|China|2010	0.00348432
JQ249913.1|Europe|Romania|2011	JQ710894.1|Asia|China|2010	0.00174216
JQ249914.1|Europe|Romania|2011	JQ710894.1|Asia|China|2010	0.00348432
JQ249915.1|Europe|Romania|2011	JQ710894.1|Asia|China|2010	0.00696864
JQ249916|Europe|Romania|2011	JQ710894.1|Asia|China|2010	0.00174216
JQ249916.1|Europe|Romania|2011	JQ710894.1|Asia|China|2010	0.00174216
JQ249917.1|Europe|Romania|2011	JQ710894.1|Asia|China|2010	0.00696864
JQ249918.1|Europe|Romania|2011	JQ710894.1|Asia|China|2010	0.00174216
JQ249919.1|Europe|Romania|2011	JQ710894.1|Asia|China|2010	0.00174216
JQ249920.1|Europe|Romania|2011	JQ710894.1|Asia|China|2010	0.00696864
JQ249921.1|Europe|Romania|2011	JQ710894.1|Asia|China|2010	0.0087108
JQ249922.1|Europe|Romania|2011	JQ710894.1|Asia|China|2010	0
JQ249923.1|Europe|Romania|2011	JQ710894.1|Asia|China|2010	0.0121951
JQ249924.1|Europe|Romania|2011	JQ710894.1|Asia|China|2010	0.0121951
JQ249925.1|Europe|Romania|2011	JQ710894.1|Asia|China|2010	0.00522648
JQ249926.1|Europe|Romania|2011	JQ710894.1|Asia|China|2010	0
JQ249927.1|Europe|Romania|2011	JQ710894.1|Asia|China|2010	0.00696864
JQ686669.1|Asia|China|2010	JQ710894.1|Asia|China|2010	0.00696864
JQ710894|Asia|China|2010	JQ710894.1|Asia|China|2010	0
AY684865|Europe|Germany|2006	JQ710895.1|Asia|China|2010	0.010453
AY684872|Europe|Germany|2006	JQ710895.1|Asia|China|2010	0.0209059
BKF-29|Africa|BurkinaFaso|2020	JQ710895.1|Asia|China|2010	0.0156794
BKF-3|Africa|BurkinaFaso|2018	JQ710895.1|Asia|China|2010	0.0087108
CIV-1|Africa|IvoryCoast|2021	JQ710895.1|Asia|China|2010	0.010453
CIV-19|Africa|IvoryCoast|2021	JQ710895.1|Asia|China|2010	0.0121951
CIV-2|Africa|IvoryCoast|2021	JQ710895.1|Asia|China|2010	0.010453
CIV-3|Africa|IvoryCoast|2021	JQ710895.1|Asia|China|2010	0.010453
CIV-30|Africa|IvoryCoast|2021	JQ710895.1|Asia|China|2010	0.0121951
CIV-T13|Africa|IvoryCoast|2015	JQ710895.1|Asia|China|2010	0.0191638
CIV-T14|Africa|IvoryCoast|2015	JQ710895.1|Asia|China|2010	0.0191638
D00623|Europe|Spain|1989	JQ710895.1|Asia|China|2010	0.0087108
EU790641.1|Asia|China|2006	JQ710895.1|Asia|China|2010	0.0087108
EU790642.1|Asia|China|2004	JQ710895.1|Asia|China|2010	0.0121951
FJ853421|Asia|China|2008	JQ710895.1|Asia|China|2010	0.00348432
FJ853421.1|Asia|China|2008	JQ710895.1|Asia|China|2010	0.00348432
FJ969146.1|Asia|China|2009	JQ710895.1|Asia|China|2010	0.0104712
GQ884045.1|America|USA|2006	JQ710895.1|Asia|China|2010	0.0104712
GQ884046.1|America|USA|2006	JQ710895.1|Asia|China|2010	0.00696864
GQ884047|America|USA|2006	JQ710895.1|Asia|China|2010	0.00696864
GQ884047.1|America|USA|2006	JQ710895.1|Asia|China|2010	0.00696864
GU434317.1|Asia|China|2009	JQ710895.1|Asia|China|2010	0.00696864
HM355807.1|Asia|China|2010	JQ710895.1|Asia|China|2010	0.00522648
HM627652.1|Asia|China|2010	JQ710895.1|Asia|China|2010	0.0139373
HM627653|Asia|China|2009	JQ710895.1|Asia|China|2010	0.0121951
HM627653.1|Asia|China|2009	JQ710895.1|Asia|China|2010	0.0121951
HM989009.1|Asia|China|1989	JQ710895.1|Asia|China|2010	0.00522648
JN872448|Asia|China|2010	JQ710895.1|Asia|China|2010	0.0087108
JN872448.1|Asia|China|2010	JQ710895.1|Asia|China|2010	0.0087108
JN968975.1|Asia|China|2010	JQ710895.1|Asia|China|2010	0.00348432
JQ249913.1|Europe|Romania|2011	JQ710895.1|Asia|China|2010	0.0087108
JQ249914.1|Europe|Romania|2011	JQ710895.1|Asia|China|2010	0.010453
JQ249915.1|Europe|Romania|2011	JQ710895.1|Asia|China|2010	0.010453
JQ249916|Europe|Romania|2011	JQ710895.1|Asia|China|2010	0.0087108
JQ249916.1|Europe|Romania|2011	JQ710895.1|Asia|China|2010	0.0087108
JQ249917.1|Europe|Romania|2011	JQ710895.1|Asia|China|2010	0.010453
JQ249918.1|Europe|Romania|2011	JQ710895.1|Asia|China|2010	0.0087108
JQ249919.1|Europe|Romania|2011	JQ710895.1|Asia|China|2010	0.0087108
JQ249920.1|Europe|Romania|2011	JQ710895.1|Asia|China|2010	0.010453
JQ249921.1|Europe|Romania|2011	JQ710895.1|Asia|China|2010	0.0156794
JQ249922.1|Europe|Romania|2011	JQ710895.1|Asia|China|2010	0.00696864
JQ249923.1|Europe|Romania|2011	JQ710895.1|Asia|China|2010	0.0156794
JQ249924.1|Europe|Romania|2011	JQ710895.1|Asia|China|2010	0.0191638
JQ249925.1|Europe|Romania|2011	JQ710895.1|Asia|China|2010	0.0121951
JQ249926.1|Europe|Romania|2011	JQ710895.1|Asia|China|2010	0.00696864
JQ249927.1|Europe|Romania|2011	JQ710895.1|Asia|China|2010	0.010453
JQ686669.1|Asia|China|2010	JQ710895.1|Asia|China|2010	0.00696864
JQ710894|Asia|China|2010	JQ710895.1|Asia|China|2010	0.00696864
JQ710894.1|Asia|China|2010	JQ710895.1|Asia|China|2010	0.00696864
AY684865|Europe|Germany|2006	JQ710896.1|Asia|China|2011	0.00696864
AY684872|Europe|Germany|2006	JQ710896.1|Asia|China|2011	0.0174216
BKF-29|Africa|BurkinaFaso|2020	JQ710896.1|Asia|China|2011	0.0121951
BKF-3|Africa|BurkinaFaso|2018	JQ710896.1|Asia|China|2011	0.00522648
CIV-1|Africa|IvoryCoast|2021	JQ710896.1|Asia|China|2011	0.00696864
CIV-19|Africa|IvoryCoast|2021	JQ710896.1|Asia|China|2011	0.0087108
CIV-2|Africa|IvoryCoast|2021	JQ710896.1|Asia|China|2011	0.00696864
CIV-3|Africa|IvoryCoast|2021	JQ710896.1|Asia|China|2011	0.00696864
CIV-30|Africa|IvoryCoast|2021	JQ710896.1|Asia|China|2011	0.0087108
CIV-T13|Africa|IvoryCoast|2015	JQ710896.1|Asia|China|2011	0.0156794
CIV-T14|Africa|IvoryCoast|2015	JQ710896.1|Asia|China|2011	0.0156794
D00623|Europe|Spain|1989	JQ710896.1|Asia|China|2011	0.00522648
EU790641.1|Asia|China|2006	JQ710896.1|Asia|China|2011	0.00522648
EU790642.1|Asia|China|2004	JQ710896.1|Asia|China|2011	0.0087108
FJ853421|Asia|China|2008	JQ710896.1|Asia|China|2011	0
FJ853421.1|Asia|China|2008	JQ710896.1|Asia|China|2011	0
FJ969146.1|Asia|China|2009	JQ710896.1|Asia|China|2011	0.0069808
GQ884045.1|America|USA|2006	JQ710896.1|Asia|China|2011	0.0069808
GQ884046.1|America|USA|2006	JQ710896.1|Asia|China|2011	0.00348432
GQ884047|America|USA|2006	JQ710896.1|Asia|China|2011	0.00348432
GQ884047.1|America|USA|2006	JQ710896.1|Asia|China|2011	0.00348432
GU434317.1|Asia|China|2009	JQ710896.1|Asia|China|2011	0.00348432
HM355807.1|Asia|China|2010	JQ710896.1|Asia|China|2011	0.00174216
HM627652.1|Asia|China|2010	JQ710896.1|Asia|China|2011	0.010453
HM627653|Asia|China|2009	JQ710896.1|Asia|China|2011	0.0087108
HM627653.1|Asia|China|2009	JQ710896.1|Asia|China|2011	0.0087108
HM989009.1|Asia|China|1989	JQ710896.1|Asia|China|2011	0.00174216
JN872448|Asia|China|2010	JQ710896.1|Asia|China|2011	0.00522648
JN872448.1|Asia|China|2010	JQ710896.1|Asia|China|2011	0.00522648
JN968975.1|Asia|China|2010	JQ710896.1|Asia|China|2011	0
JQ249913.1|Europe|Romania|2011	JQ710896.1|Asia|China|2011	0.00522648
JQ249914.1|Europe|Romania|2011	JQ710896.1|Asia|China|2011	0.00696864
JQ249915.1|Europe|Romania|2011	JQ710896.1|Asia|China|2011	0.00696864
JQ249916|Europe|Romania|2011	JQ710896.1|Asia|China|2011	0.00522648
JQ249916.1|Europe|Romania|2011	JQ710896.1|Asia|China|2011	0.00522648
JQ249917.1|Europe|Romania|2011	JQ710896.1|Asia|China|2011	0.00696864
JQ249918.1|Europe|Romania|2011	JQ710896.1|Asia|China|2011	0.00522648
JQ249919.1|Europe|Romania|2011	JQ710896.1|Asia|China|2011	0.00522648
JQ249920.1|Europe|Romania|2011	JQ710896.1|Asia|China|2011	0.00696864
JQ249921.1|Europe|Romania|2011	JQ710896.1|Asia|China|2011	0.0121951
JQ249922.1|Europe|Romania|2011	JQ710896.1|Asia|China|2011	0.00348432
JQ249923.1|Europe|Romania|2011	JQ710896.1|Asia|China|2011	0.0121951
JQ249924.1|Europe|Romania|2011	JQ710896.1|Asia|China|2011	0.0156794
JQ249925.1|Europe|Romania|2011	JQ710896.1|Asia|China|2011	0.0087108
JQ249926.1|Europe|Romania|2011	JQ710896.1|Asia|China|2011	0.00348432
JQ249927.1|Europe|Romania|2011	JQ710896.1|Asia|China|2011	0.00696864
JQ686669.1|Asia|China|2010	JQ710896.1|Asia|China|2011	0.00348432
JQ710894|Asia|China|2010	JQ710896.1|Asia|China|2011	0.00348432
JQ710894.1|Asia|China|2010	JQ710896.1|Asia|China|2011	0.00348432
JQ710895.1|Asia|China|2010	JQ710896.1|Asia|China|2011	0.00348432
AY684865|Europe|Germany|2006	JQ710897.1|Asia|China|2011	0.0087108
AY684872|Europe|Germany|2006	JQ710897.1|Asia|China|2011	0.0191638
BKF-29|Africa|BurkinaFaso|2020	JQ710897.1|Asia|China|2011	0.0139373
BKF-3|Africa|BurkinaFaso|2018	JQ710897.1|Asia|China|2011	0.00696864
CIV-1|Africa|IvoryCoast|2021	JQ710897.1|Asia|China|2011	0.0087108
CIV-19|Africa|IvoryCoast|2021	JQ710897.1|Asia|China|2011	0.010453
CIV-2|Africa|IvoryCoast|2021	JQ710897.1|Asia|China|2011	0.0087108
CIV-3|Africa|IvoryCoast|2021	JQ710897.1|Asia|China|2011	0.0087108
CIV-30|Africa|IvoryCoast|2021	JQ710897.1|Asia|China|2011	0.010453
CIV-T13|Africa|IvoryCoast|2015	JQ710897.1|Asia|China|2011	0.0174216
CIV-T14|Africa|IvoryCoast|2015	JQ710897.1|Asia|China|2011	0.0174216
D00623|Europe|Spain|1989	JQ710897.1|Asia|China|2011	0.00348432
EU790641.1|Asia|China|2006	JQ710897.1|Asia|China|2011	0.00696864
EU790642.1|Asia|China|2004	JQ710897.1|Asia|China|2011	0.010453
FJ853421|Asia|China|2008	JQ710897.1|Asia|China|2011	0.00174216
FJ853421.1|Asia|China|2008	JQ710897.1|Asia|China|2011	0.00174216
FJ969146.1|Asia|China|2009	JQ710897.1|Asia|China|2011	0.008726
GQ884045.1|America|USA|2006	JQ710897.1|Asia|China|2011	0.008726
GQ884046.1|America|USA|2006	JQ710897.1|Asia|China|2011	0.00522648
GQ884047|America|USA|2006	JQ710897.1|Asia|China|2011	0.00522648
GQ884047.1|America|USA|2006	JQ710897.1|Asia|China|2011	0.00522648
GU434317.1|Asia|China|2009	JQ710897.1|Asia|China|2011	0.00522648
HM355807.1|Asia|China|2010	JQ710897.1|Asia|China|2011	0
HM627652.1|Asia|China|2010	JQ710897.1|Asia|China|2011	0.0121951
HM627653|Asia|China|2009	JQ710897.1|Asia|China|2011	0.010453
HM627653.1|Asia|China|2009	JQ710897.1|Asia|China|2011	0.010453
HM989009.1|Asia|China|1989	JQ710897.1|Asia|China|2011	0
JN872448|Asia|China|2010	JQ710897.1|Asia|China|2011	0.00696864
JN872448.1|Asia|China|2010	JQ710897.1|Asia|China|2011	0.00696864
JN968975.1|Asia|China|2010	JQ710897.1|Asia|China|2011	0.00174216
JQ249913.1|Europe|Romania|2011	JQ710897.1|Asia|China|2011	0.00696864
JQ249914.1|Europe|Romania|2011	JQ710897.1|Asia|China|2011	0.0087108
JQ249915.1|Europe|Romania|2011	JQ710897.1|Asia|China|2011	0.0087108
JQ249916|Europe|Romania|2011	JQ710897.1|Asia|China|2011	0.00696864
JQ249916.1|Europe|Romania|2011	JQ710897.1|Asia|China|2011	0.00696864
JQ249917.1|Europe|Romania|2011	JQ710897.1|Asia|China|2011	0.0087108
JQ249918.1|Europe|Romania|2011	JQ710897.1|Asia|China|2011	0.00696864
JQ249919.1|Europe|Romania|2011	JQ710897.1|Asia|China|2011	0.00696864
JQ249920.1|Europe|Romania|2011	JQ710897.1|Asia|China|2011	0.0087108
JQ249921.1|Europe|Romania|2011	JQ710897.1|Asia|China|2011	0.0139373
JQ249922.1|Europe|Romania|2011	JQ710897.1|Asia|China|2011	0.00522648
JQ249923.1|Europe|Romania|2011	JQ710897.1|Asia|China|2011	0.0139373
JQ249924.1|Europe|Romania|2011	JQ710897.1|Asia|China|2011	0.0174216
JQ249925.1|Europe|Romania|2011	JQ710897.1|Asia|China|2011	0.010453
JQ249926.1|Europe|Romania|2011	JQ710897.1|Asia|China|2011	0.00522648
JQ249927.1|Europe|Romania|2011	JQ710897.1|Asia|China|2011	0.0087108
JQ686669.1|Asia|China|2010	JQ710897.1|Asia|China|2011	0.00174216
JQ710894|Asia|China|2010	JQ710897.1|Asia|China|2011	0.00522648
JQ710894.1|Asia|China|2010	JQ710897.1|Asia|China|2011	0.00522648
JQ710895.1|Asia|China|2010	JQ710897.1|Asia|China|2011	0.00522648
JQ710896.1|Asia|China|2011	JQ710897.1|Asia|China|2011	0.00174216
AY684865|Europe|Germany|2006	JQ710898.1|Asia|China|2010	0.0087108
AY684872|Europe|Germany|2006	JQ710898.1|Asia|China|2010	0.0191638
BKF-29|Africa|BurkinaFaso|2020	JQ710898.1|Asia|China|2010	0.0139373
BKF-3|Africa|BurkinaFaso|2018	JQ710898.1|Asia|China|2010	0.00696864
CIV-1|Africa|IvoryCoast|2021	JQ710898.1|Asia|China|2010	0.0087108
CIV-19|Africa|IvoryCoast|2021	JQ710898.1|Asia|China|2010	0.010453
CIV-2|Africa|IvoryCoast|2021	JQ710898.1|Asia|China|2010	0.0087108
CIV-3|Africa|IvoryCoast|2021	JQ710898.1|Asia|China|2010	0.0087108
CIV-30|Africa|IvoryCoast|2021	JQ710898.1|Asia|China|2010	0.010453
CIV-T13|Africa|IvoryCoast|2015	JQ710898.1|Asia|China|2010	0.0174216
CIV-T14|Africa|IvoryCoast|2015	JQ710898.1|Asia|China|2010	0.0174216
D00623|Europe|Spain|1989	JQ710898.1|Asia|China|2010	0.00696864
EU790641.1|Asia|China|2006	JQ710898.1|Asia|China|2010	0.00696864
EU790642.1|Asia|China|2004	JQ710898.1|Asia|China|2010	0.010453
FJ853421|Asia|China|2008	JQ710898.1|Asia|China|2010	0.00174216
FJ853421.1|Asia|China|2008	JQ710898.1|Asia|China|2010	0.00174216
FJ969146.1|Asia|China|2009	JQ710898.1|Asia|China|2010	0.0052356
GQ884045.1|America|USA|2006	JQ710898.1|Asia|China|2010	0.008726
GQ884046.1|America|USA|2006	JQ710898.1|Asia|China|2010	0.00522648
GQ884047|America|USA|2006	JQ710898.1|Asia|China|2010	0.00522648
GQ884047.1|America|USA|2006	JQ710898.1|Asia|China|2010	0.00522648
GU434317.1|Asia|China|2009	JQ710898.1|Asia|China|2010	0.00522648
HM355807.1|Asia|China|2010	JQ710898.1|Asia|China|2010	0.00348432
HM627652.1|Asia|China|2010	JQ710898.1|Asia|China|2010	0.0121951
HM627653|Asia|China|2009	JQ710898.1|Asia|China|2010	0.010453
HM627653.1|Asia|China|2009	JQ710898.1|Asia|China|2010	0.010453
HM989009.1|Asia|China|1989	JQ710898.1|Asia|China|2010	0.00348432
JN872448|Asia|China|2010	JQ710898.1|Asia|China|2010	0.00696864
JN872448.1|Asia|China|2010	JQ710898.1|Asia|China|2010	0.00696864
JN968975.1|Asia|China|2010	JQ710898.1|Asia|China|2010	0.00174216
JQ249913.1|Europe|Romania|2011	JQ710898.1|Asia|China|2010	0.00696864
JQ249914.1|Europe|Romania|2011	JQ710898.1|Asia|China|2010	0.0087108
JQ249915.1|Europe|Romania|2011	JQ710898.1|Asia|China|2010	0.0087108
JQ249916|Europe|Romania|2011	JQ710898.1|Asia|China|2010	0.00696864
JQ249916.1|Europe|Romania|2011	JQ710898.1|Asia|China|2010	0.00696864
JQ249917.1|Europe|Romania|2011	JQ710898.1|Asia|China|2010	0.0087108
JQ249918.1|Europe|Romania|2011	JQ710898.1|Asia|China|2010	0.00696864
JQ249919.1|Europe|Romania|2011	JQ710898.1|Asia|China|2010	0.00696864
JQ249920.1|Europe|Romania|2011	JQ710898.1|Asia|China|2010	0.0087108
JQ249921.1|Europe|Romania|2011	JQ710898.1|Asia|China|2010	0.0139373
JQ249922.1|Europe|Romania|2011	JQ710898.1|Asia|China|2010	0.00522648
JQ249923.1|Europe|Romania|2011	JQ710898.1|Asia|China|2010	0.0139373
JQ249924.1|Europe|Romania|2011	JQ710898.1|Asia|China|2010	0.0174216
JQ249925.1|Europe|Romania|2011	JQ710898.1|Asia|China|2010	0.010453
JQ249926.1|Europe|Romania|2011	JQ710898.1|Asia|China|2010	0.00522648
JQ249927.1|Europe|Romania|2011	JQ710898.1|Asia|China|2010	0.0087108
JQ686669.1|Asia|China|2010	JQ710898.1|Asia|China|2010	0.00522648
JQ710894|Asia|China|2010	JQ710898.1|Asia|China|2010	0.00522648
JQ710894.1|Asia|China|2010	JQ710898.1|Asia|China|2010	0.00522648
JQ710895.1|Asia|China|2010	JQ710898.1|Asia|China|2010	0.00522648
JQ710896.1|Asia|China|2011	JQ710898.1|Asia|China|2010	0.00174216
JQ710897.1|Asia|China|2011	JQ710898.1|Asia|China|2010	0.00348432
AY684865|Europe|Germany|2006	JQ710899.1|Asia|China|2010	0.0087108
AY684872|Europe|Germany|2006	JQ710899.1|Asia|China|2010	0.0191638
BKF-29|Africa|BurkinaFaso|2020	JQ710899.1|Asia|China|2010	0.0139373
BKF-3|Africa|BurkinaFaso|2018	JQ710899.1|Asia|China|2010	0.00696864
CIV-1|Africa|IvoryCoast|2021	JQ710899.1|Asia|China|2010	0.0087108
CIV-19|Africa|IvoryCoast|2021	JQ710899.1|Asia|China|2010	0.010453
CIV-2|Africa|IvoryCoast|2021	JQ710899.1|Asia|China|2010	0.0087108
CIV-3|Africa|IvoryCoast|2021	JQ710899.1|Asia|China|2010	0.0087108
CIV-30|Africa|IvoryCoast|2021	JQ710899.1|Asia|China|2010	0.010453
CIV-T13|Africa|IvoryCoast|2015	JQ710899.1|Asia|China|2010	0.0174216
CIV-T14|Africa|IvoryCoast|2015	JQ710899.1|Asia|China|2010	0.0174216
D00623|Europe|Spain|1989	JQ710899.1|Asia|China|2010	0.00696864
EU790641.1|Asia|China|2006	JQ710899.1|Asia|China|2010	0.00696864
EU790642.1|Asia|China|2004	JQ710899.1|Asia|China|2010	0.010453
FJ853421|Asia|China|2008	JQ710899.1|Asia|China|2010	0.00174216
FJ853421.1|Asia|China|2008	JQ710899.1|Asia|China|2010	0.00174216
FJ969146.1|Asia|China|2009	JQ710899.1|Asia|China|2010	0.0052356
GQ884045.1|America|USA|2006	JQ710899.1|Asia|China|2010	0.008726
GQ884046.1|America|USA|2006	JQ710899.1|Asia|China|2010	0.00522648
GQ884047|America|USA|2006	JQ710899.1|Asia|China|2010	0.00522648
GQ884047.1|America|USA|2006	JQ710899.1|Asia|China|2010	0.00522648
GU434317.1|Asia|China|2009	JQ710899.1|Asia|China|2010	0.00522648
HM355807.1|Asia|China|2010	JQ710899.1|Asia|China|2010	0.00348432
HM627652.1|Asia|China|2010	JQ710899.1|Asia|China|2010	0.0121951
HM627653|Asia|China|2009	JQ710899.1|Asia|China|2010	0.010453
HM627653.1|Asia|China|2009	JQ710899.1|Asia|China|2010	0.010453
HM989009.1|Asia|China|1989	JQ710899.1|Asia|China|2010	0.00348432
JN872448|Asia|China|2010	JQ710899.1|Asia|China|2010	0.00696864
JN872448.1|Asia|China|2010	JQ710899.1|Asia|China|2010	0.00696864
JN968975.1|Asia|China|2010	JQ710899.1|Asia|China|2010	0.00174216
JQ249913.1|Europe|Romania|2011	JQ710899.1|Asia|China|2010	0.00696864
JQ249914.1|Europe|Romania|2011	JQ710899.1|Asia|China|2010	0.0087108
JQ249915.1|Europe|Romania|2011	JQ710899.1|Asia|China|2010	0.0087108
JQ249916|Europe|Romania|2011	JQ710899.1|Asia|China|2010	0.00696864
JQ249916.1|Europe|Romania|2011	JQ710899.1|Asia|China|2010	0.00696864
JQ249917.1|Europe|Romania|2011	JQ710899.1|Asia|China|2010	0.0087108
JQ249918.1|Europe|Romania|2011	JQ710899.1|Asia|China|2010	0.00696864
JQ249919.1|Europe|Romania|2011	JQ710899.1|Asia|China|2010	0.00696864
JQ249920.1|Europe|Romania|2011	JQ710899.1|Asia|China|2010	0.0087108
JQ249921.1|Europe|Romania|2011	JQ710899.1|Asia|China|2010	0.0139373
JQ249922.1|Europe|Romania|2011	JQ710899.1|Asia|China|2010	0.00522648
JQ249923.1|Europe|Romania|2011	JQ710899.1|Asia|China|2010	0.0139373
JQ249924.1|Europe|Romania|2011	JQ710899.1|Asia|China|2010	0.0174216
JQ249925.1|Europe|Romania|2011	JQ710899.1|Asia|China|2010	0.010453
JQ249926.1|Europe|Romania|2011	JQ710899.1|Asia|China|2010	0.00522648
JQ249927.1|Europe|Romania|2011	JQ710899.1|Asia|China|2010	0.0087108
JQ686669.1|Asia|China|2010	JQ710899.1|Asia|China|2010	0.00522648
JQ710894|Asia|China|2010	JQ710899.1|Asia|China|2010	0.00522648
JQ710894.1|Asia|China|2010	JQ710899.1|Asia|China|2010	0.00522648
JQ710895.1|Asia|China|2010	JQ710899.1|Asia|China|2010	0.00522648
JQ710896.1|Asia|China|2011	JQ710899.1|Asia|China|2010	0.00174216
JQ710897.1|Asia|China|2011	JQ710899.1|Asia|China|2010	0.00348432
JQ710898.1|Asia|China|2010	JQ710899.1|Asia|China|2010	0
AY684865|Europe|Germany|2006	JQ710900.1|Asia|China|2011	0.010453
AY684872|Europe|Germany|2006	JQ710900.1|Asia|China|2011	0.0209059
BKF-29|Africa|BurkinaFaso|2020	JQ710900.1|Asia|China|2011	0.0156794
BKF-3|Africa|BurkinaFaso|2018	JQ710900.1|Asia|China|2011	0.0087108
CIV-1|Africa|IvoryCoast|2021	JQ710900.1|Asia|China|2011	0.010453
CIV-19|Africa|IvoryCoast|2021	JQ710900.1|Asia|China|2011	0.0121951
CIV-2|Africa|IvoryCoast|2021	JQ710900.1|Asia|China|2011	0.010453
CIV-3|Africa|IvoryCoast|2021	JQ710900.1|Asia|China|2011	0.010453
CIV-30|Africa|IvoryCoast|2021	JQ710900.1|Asia|China|2011	0.0121951
CIV-T13|Africa|IvoryCoast|2015	JQ710900.1|Asia|China|2011	0.0191638
CIV-T14|Africa|IvoryCoast|2015	JQ710900.1|Asia|China|2011	0.0191638
D00623|Europe|Spain|1989	JQ710900.1|Asia|China|2011	0.0087108
EU790641.1|Asia|China|2006	JQ710900.1|Asia|China|2011	0.0087108
EU790642.1|Asia|China|2004	JQ710900.1|Asia|China|2011	0.0121951
FJ853421|Asia|China|2008	JQ710900.1|Asia|China|2011	0.00348432
FJ853421.1|Asia|China|2008	JQ710900.1|Asia|China|2011	0.00348432
FJ969146.1|Asia|China|2009	JQ710900.1|Asia|China|2011	0.0104712
GQ884045.1|America|USA|2006	JQ710900.1|Asia|China|2011	0.0104712
GQ884046.1|America|USA|2006	JQ710900.1|Asia|China|2011	0.00696864
GQ884047|America|USA|2006	JQ710900.1|Asia|China|2011	0.00696864
GQ884047.1|America|USA|2006	JQ710900.1|Asia|China|2011	0.00696864
GU434317.1|Asia|China|2009	JQ710900.1|Asia|China|2011	0.00696864
HM355807.1|Asia|China|2010	JQ710900.1|Asia|China|2011	0.00522648
HM627652.1|Asia|China|2010	JQ710900.1|Asia|China|2011	0.0139373
HM627653|Asia|China|2009	JQ710900.1|Asia|China|2011	0.0121951
HM627653.1|Asia|China|2009	JQ710900.1|Asia|China|2011	0.0121951
HM989009.1|Asia|China|1989	JQ710900.1|Asia|China|2011	0.00522648
JN872448|Asia|China|2010	JQ710900.1|Asia|China|2011	0.0087108
JN872448.1|Asia|China|2010	JQ710900.1|Asia|China|2011	0.0087108
JN968975.1|Asia|China|2010	JQ710900.1|Asia|China|2011	0.00348432
JQ249913.1|Europe|Romania|2011	JQ710900.1|Asia|China|2011	0.0087108
JQ249914.1|Europe|Romania|2011	JQ710900.1|Asia|China|2011	0.010453
JQ249915.1|Europe|Romania|2011	JQ710900.1|Asia|China|2011	0.010453
JQ249916|Europe|Romania|2011	JQ710900.1|Asia|China|2011	0.0087108
JQ249916.1|Europe|Romania|2011	JQ710900.1|Asia|China|2011	0.0087108
JQ249917.1|Europe|Romania|2011	JQ710900.1|Asia|China|2011	0.010453
JQ249918.1|Europe|Romania|2011	JQ710900.1|Asia|China|2011	0.0087108
JQ249919.1|Europe|Romania|2011	JQ710900.1|Asia|China|2011	0.0087108
JQ249920.1|Europe|Romania|2011	JQ710900.1|Asia|China|2011	0.010453
JQ249921.1|Europe|Romania|2011	JQ710900.1|Asia|China|2011	0.0156794
JQ249922.1|Europe|Romania|2011	JQ710900.1|Asia|China|2011	0.00696864
JQ249923.1|Europe|Romania|2011	JQ710900.1|Asia|China|2011	0.0156794
JQ249924.1|Europe|Romania|2011	JQ710900.1|Asia|China|2011	0.0191638
JQ249925.1|Europe|Romania|2011	JQ710900.1|Asia|China|2011	0.0121951
JQ249926.1|Europe|Romania|2011	JQ710900.1|Asia|China|2011	0.00696864
JQ249927.1|Europe|Romania|2011	JQ710900.1|Asia|China|2011	0.010453
JQ686669.1|Asia|China|2010	JQ710900.1|Asia|China|2011	0.00696864
JQ710894|Asia|China|2010	JQ710900.1|Asia|China|2011	0.00696864
JQ710894.1|Asia|China|2010	JQ710900.1|Asia|China|2011	0.00696864
JQ710895.1|Asia|China|2010	JQ710900.1|Asia|China|2011	0.00696864
JQ710896.1|Asia|China|2011	JQ710900.1|Asia|China|2011	0.00348432
JQ710897.1|Asia|China|2011	JQ710900.1|Asia|China|2011	0.00522648
JQ710898.1|Asia|China|2010	JQ710900.1|Asia|China|2011	0.00522648
JQ710899.1|Asia|China|2010	JQ710900.1|Asia|China|2011	0.00522648
AY684865|Europe|Germany|2006	JQ710901.1|Asia|China|2011	0.0087108
AY684872|Europe|Germany|2006	JQ710901.1|Asia|China|2011	0.0191638
BKF-29|Africa|BurkinaFaso|2020	JQ710901.1|Asia|China|2011	0.0139373
BKF-3|Africa|BurkinaFaso|2018	JQ710901.1|Asia|China|2011	0.00696864
CIV-1|Africa|IvoryCoast|2021	JQ710901.1|Asia|China|2011	0.0087108
CIV-19|Africa|IvoryCoast|2021	JQ710901.1|Asia|China|2011	0.010453
CIV-2|Africa|IvoryCoast|2021	JQ710901.1|Asia|China|2011	0.0087108
CIV-3|Africa|IvoryCoast|2021	JQ710901.1|Asia|China|2011	0.0087108
CIV-30|Africa|IvoryCoast|2021	JQ710901.1|Asia|China|2011	0.010453
CIV-T13|Africa|IvoryCoast|2015	JQ710901.1|Asia|China|2011	0.0174216
CIV-T14|Africa|IvoryCoast|2015	JQ710901.1|Asia|China|2011	0.0174216
D00623|Europe|Spain|1989	JQ710901.1|Asia|China|2011	0.00348432
EU790641.1|Asia|China|2006	JQ710901.1|Asia|China|2011	0.00696864
EU790642.1|Asia|China|2004	JQ710901.1|Asia|China|2011	0.010453
FJ853421|Asia|China|2008	JQ710901.1|Asia|China|2011	0.00174216
FJ853421.1|Asia|China|2008	JQ710901.1|Asia|China|2011	0.00174216
FJ969146.1|Asia|China|2009	JQ710901.1|Asia|China|2011	0.008726
GQ884045.1|America|USA|2006	JQ710901.1|Asia|China|2011	0.008726
GQ884046.1|America|USA|2006	JQ710901.1|Asia|China|2011	0.00522648
GQ884047|America|USA|2006	JQ710901.1|Asia|China|2011	0.00522648
GQ884047.1|America|USA|2006	JQ710901.1|Asia|China|2011	0.00522648
GU434317.1|Asia|China|2009	JQ710901.1|Asia|China|2011	0.00522648
HM355807.1|Asia|China|2010	JQ710901.1|Asia|China|2011	0
HM627652.1|Asia|China|2010	JQ710901.1|Asia|China|2011	0.0121951
HM627653|Asia|China|2009	JQ710901.1|Asia|China|2011	0.010453
HM627653.1|Asia|China|2009	JQ710901.1|Asia|China|2011	0.010453
HM989009.1|Asia|China|1989	JQ710901.1|Asia|China|2011	0
JN872448|Asia|China|2010	JQ710901.1|Asia|China|2011	0.00696864
JN872448.1|Asia|China|2010	JQ710901.1|Asia|China|2011	0.00696864
JN968975.1|Asia|China|2010	JQ710901.1|Asia|China|2011	0.00174216
JQ249913.1|Europe|Romania|2011	JQ710901.1|Asia|China|2011	0.00696864
JQ249914.1|Europe|Romania|2011	JQ710901.1|Asia|China|2011	0.0087108
JQ249915.1|Europe|Romania|2011	JQ710901.1|Asia|China|2011	0.0087108
JQ249916|Europe|Romania|2011	JQ710901.1|Asia|China|2011	0.00696864
JQ249916.1|Europe|Romania|2011	JQ710901.1|Asia|China|2011	0.00696864
JQ249917.1|Europe|Romania|2011	JQ710901.1|Asia|China|2011	0.0087108
JQ249918.1|Europe|Romania|2011	JQ710901.1|Asia|China|2011	0.00696864
JQ249919.1|Europe|Romania|2011	JQ710901.1|Asia|China|2011	0.00696864
JQ249920.1|Europe|Romania|2011	JQ710901.1|Asia|China|2011	0.0087108
JQ249921.1|Europe|Romania|2011	JQ710901.1|Asia|China|2011	0.0139373
JQ249922.1|Europe|Romania|2011	JQ710901.1|Asia|China|2011	0.00522648
JQ249923.1|Europe|Romania|2011	JQ710901.1|Asia|China|2011	0.0139373
JQ249924.1|Europe|Romania|2011	JQ710901.1|Asia|China|2011	0.0174216
JQ249925.1|Europe|Romania|2011	JQ710901.1|Asia|China|2011	0.010453
JQ249926.1|Europe|Romania|2011	JQ710901.1|Asia|China|2011	0.00522648
JQ249927.1|Europe|Romania|2011	JQ710901.1|Asia|China|2011	0.0087108
JQ686669.1|Asia|China|2010	JQ710901.1|Asia|China|2011	0.00174216
JQ710894|Asia|China|2010	JQ710901.1|Asia|China|2011	0.00522648
JQ710894.1|Asia|China|2010	JQ710901.1|Asia|China|2011	0.00522648
JQ710895.1|Asia|China|2010	JQ710901.1|Asia|China|2011	0.00522648
JQ710896.1|Asia|China|2011	JQ710901.1|Asia|China|2011	0.00174216
JQ710897.1|Asia|China|2011	JQ710901.1|Asia|China|2011	0
JQ710898.1|Asia|China|2010	JQ710901.1|Asia|China|2011	0.00348432
JQ710899.1|Asia|China|2010	JQ710901.1|Asia|China|2011	0.00348432
JQ710900.1|Asia|China|2011	JQ710901.1|Asia|China|2011	0.00522648
AY684865|Europe|Germany|2006	JX568153.1|Europe|Denmark|2011	0.00348432
AY684872|Europe|Germany|2006	JX568153.1|Europe|Denmark|2011	0.0209059
BKF-29|Africa|BurkinaFaso|2020	JX568153.1|Europe|Denmark|2011	0.0087108
BKF-3|Africa|BurkinaFaso|2018	JX568153.1|Europe|Denmark|2011	0.00174216
CIV-1|Africa|IvoryCoast|2021	JX568153.1|Europe|Denmark|2011	0.00348432
CIV-19|Africa|IvoryCoast|2021	JX568153.1|Europe|Denmark|2011	0.00522648
CIV-2|Africa|IvoryCoast|2021	JX568153.1|Europe|Denmark|2011	0.00348432
CIV-3|Africa|IvoryCoast|2021	JX568153.1|Europe|Denmark|2011	0.00348432
CIV-30|Africa|IvoryCoast|2021	JX568153.1|Europe|Denmark|2011	0.00522648
CIV-T13|Africa|IvoryCoast|2015	JX568153.1|Europe|Denmark|2011	0.0191638
CIV-T14|Africa|IvoryCoast|2015	JX568153.1|Europe|Denmark|2011	0.0191638
D00623|Europe|Spain|1989	JX568153.1|Europe|Denmark|2011	0.0121951
EU790641.1|Asia|China|2006	JX568153.1|Europe|Denmark|2011	0.0087108
EU790642.1|Asia|China|2004	JX568153.1|Europe|Denmark|2011	0.0087108
FJ853421|Asia|China|2008	JX568153.1|Europe|Denmark|2011	0.00696864
FJ853421.1|Asia|China|2008	JX568153.1|Europe|Denmark|2011	0.00696864
FJ969146.1|Asia|China|2009	JX568153.1|Europe|Denmark|2011	0.0139616
GQ884045.1|America|USA|2006	JX568153.1|Europe|Denmark|2011	0.0104712
GQ884046.1|America|USA|2006	JX568153.1|Europe|Denmark|2011	0.00696864
GQ884047|America|USA|2006	JX568153.1|Europe|Denmark|2011	0.00696864
GQ884047.1|America|USA|2006	JX568153.1|Europe|Denmark|2011	0.00696864
GU434317.1|Asia|China|2009	JX568153.1|Europe|Denmark|2011	0.00696864
HM355807.1|Asia|China|2010	JX568153.1|Europe|Denmark|2011	0.0087108
HM627652.1|Asia|China|2010	JX568153.1|Europe|Denmark|2011	0.00696864
HM627653|Asia|China|2009	JX568153.1|Europe|Denmark|2011	0.0087108
HM627653.1|Asia|China|2009	JX568153.1|Europe|Denmark|2011	0.0087108
HM989009.1|Asia|China|1989	JX568153.1|Europe|Denmark|2011	0.0087108
JN872448|Asia|China|2010	JX568153.1|Europe|Denmark|2011	0.0087108
JN872448.1|Asia|China|2010	JX568153.1|Europe|Denmark|2011	0.0087108
JN968975.1|Asia|China|2010	JX568153.1|Europe|Denmark|2011	0.00696864
JQ249913.1|Europe|Romania|2011	JX568153.1|Europe|Denmark|2011	0.0087108
JQ249914.1|Europe|Romania|2011	JX568153.1|Europe|Denmark|2011	0.00696864
JQ249915.1|Europe|Romania|2011	JX568153.1|Europe|Denmark|2011	0.00348432
JQ249916|Europe|Romania|2011	JX568153.1|Europe|Denmark|2011	0.0087108
JQ249916.1|Europe|Romania|2011	JX568153.1|Europe|Denmark|2011	0.0087108
JQ249917.1|Europe|Romania|2011	JX568153.1|Europe|Denmark|2011	0.00348432
JQ249918.1|Europe|Romania|2011	JX568153.1|Europe|Denmark|2011	0.0087108
JQ249919.1|Europe|Romania|2011	JX568153.1|Europe|Denmark|2011	0.00522648
JQ249920.1|Europe|Romania|2011	JX568153.1|Europe|Denmark|2011	0.00348432
JQ249921.1|Europe|Romania|2011	JX568153.1|Europe|Denmark|2011	0.0156794
JQ249922.1|Europe|Romania|2011	JX568153.1|Europe|Denmark|2011	0.00696864
JQ249923.1|Europe|Romania|2011	JX568153.1|Europe|Denmark|2011	0.0087108
JQ249924.1|Europe|Romania|2011	JX568153.1|Europe|Denmark|2011	0.0156794
JQ249925.1|Europe|Romania|2011	JX568153.1|Europe|Denmark|2011	0.0121951
JQ249926.1|Europe|Romania|2011	JX568153.1|Europe|Denmark|2011	0.00696864
JQ249927.1|Europe|Romania|2011	JX568153.1|Europe|Denmark|2011	0.00348432
JQ686669.1|Asia|China|2010	JX568153.1|Europe|Denmark|2011	0.010453
JQ710894|Asia|China|2010	JX568153.1|Europe|Denmark|2011	0.00696864
JQ710894.1|Asia|China|2010	JX568153.1|Europe|Denmark|2011	0.00696864
JQ710895.1|Asia|China|2010	JX568153.1|Europe|Denmark|2011	0.010453
JQ710896.1|Asia|China|2011	JX568153.1|Europe|Denmark|2011	0.00696864
JQ710897.1|Asia|China|2011	JX568153.1|Europe|Denmark|2011	0.0087108
JQ710898.1|Asia|China|2010	JX568153.1|Europe|Denmark|2011	0.0087108
JQ710899.1|Asia|China|2010	JX568153.1|Europe|Denmark|2011	0.0087108
JQ710900.1|Asia|China|2011	JX568153.1|Europe|Denmark|2011	0.010453
JQ710901.1|Asia|China|2011	JX568153.1|Europe|Denmark|2011	0.0087108
AY684865|Europe|Germany|2006	JX568154.1|Asia|China|2010	0
AY684872|Europe|Germany|2006	JX568154.1|Asia|China|2010	0.0209059
BKF-29|Africa|BurkinaFaso|2020	JX568154.1|Asia|China|2010	0.00522648
BKF-3|Africa|BurkinaFaso|2018	JX568154.1|Asia|China|2010	0.00174216
CIV-1|Africa|IvoryCoast|2021	JX568154.1|Asia|China|2010	0
CIV-19|Africa|IvoryCoast|2021	JX568154.1|Asia|China|2010	0.00174216
CIV-2|Africa|IvoryCoast|2021	JX568154.1|Asia|China|2010	0
CIV-3|Africa|IvoryCoast|2021	JX568154.1|Asia|China|2010	0
CIV-30|Africa|IvoryCoast|2021	JX568154.1|Asia|China|2010	0.00174216
CIV-T13|Africa|IvoryCoast|2015	JX568154.1|Asia|China|2010	0.0191638
CIV-T14|Africa|IvoryCoast|2015	JX568154.1|Asia|China|2010	0.0191638
D00623|Europe|Spain|1989	JX568154.1|Asia|China|2010	0.0121951
EU790641.1|Asia|China|2006	JX568154.1|Asia|China|2010	0.0087108
EU790642.1|Asia|China|2004	JX568154.1|Asia|China|2010	0.0087108
FJ853421|Asia|China|2008	JX568154.1|Asia|China|2010	0.00696864
FJ853421.1|Asia|China|2008	JX568154.1|Asia|China|2010	0.00696864
FJ969146.1|Asia|China|2009	JX568154.1|Asia|China|2010	0.0139616
GQ884045.1|America|USA|2006	JX568154.1|Asia|China|2010	0.0104712
GQ884046.1|America|USA|2006	JX568154.1|Asia|China|2010	0.00696864
GQ884047|America|USA|2006	JX568154.1|Asia|China|2010	0.00696864
GQ884047.1|America|USA|2006	JX568154.1|Asia|China|2010	0.00696864
GU434317.1|Asia|China|2009	JX568154.1|Asia|China|2010	0.00696864
HM355807.1|Asia|China|2010	JX568154.1|Asia|China|2010	0.0087108
HM627652.1|Asia|China|2010	JX568154.1|Asia|China|2010	0.00348432
HM627653|Asia|China|2009	JX568154.1|Asia|China|2010	0.0087108
HM627653.1|Asia|China|2009	JX568154.1|Asia|China|2010	0.0087108
HM989009.1|Asia|China|1989	JX568154.1|Asia|China|2010	0.0087108
JN872448|Asia|China|2010	JX568154.1|Asia|China|2010	0.0087108
JN872448.1|Asia|China|2010	JX568154.1|Asia|China|2010	0.0087108
JN968975.1|Asia|China|2010	JX568154.1|Asia|China|2010	0.00696864
JQ249913.1|Europe|Romania|2011	JX568154.1|Asia|China|2010	0.0087108
JQ249914.1|Europe|Romania|2011	JX568154.1|Asia|China|2010	0.00696864
JQ249915.1|Europe|Romania|2011	JX568154.1|Asia|China|2010	0
JQ249916|Europe|Romania|2011	JX568154.1|Asia|China|2010	0.0087108
JQ249916.1|Europe|Romania|2011	JX568154.1|Asia|China|2010	0.0087108
JQ249917.1|Europe|Romania|2011	JX568154.1|Asia|China|2010	0
JQ249918.1|Europe|Romania|2011	JX568154.1|Asia|China|2010	0.00522648
JQ249919.1|Europe|Romania|2011	JX568154.1|Asia|China|2010	0.00522648
JQ249920.1|Europe|Romania|2011	JX568154.1|Asia|China|2010	0
JQ249921.1|Europe|Romania|2011	JX568154.1|Asia|China|2010	0.0156794
JQ249922.1|Europe|Romania|2011	JX568154.1|Asia|China|2010	0.00696864
JQ249923.1|Europe|Romania|2011	JX568154.1|Asia|China|2010	0.0087108
JQ249924.1|Europe|Romania|2011	JX568154.1|Asia|China|2010	0.0121951
JQ249925.1|Europe|Romania|2011	JX568154.1|Asia|China|2010	0.0121951
JQ249926.1|Europe|Romania|2011	JX568154.1|Asia|China|2010	0.00696864
JQ249927.1|Europe|Romania|2011	JX568154.1|Asia|China|2010	0
JQ686669.1|Asia|China|2010	JX568154.1|Asia|China|2010	0.00696864
JQ710894|Asia|China|2010	JX568154.1|Asia|China|2010	0.00696864
JQ710894.1|Asia|China|2010	JX568154.1|Asia|China|2010	0.00696864
JQ710895.1|Asia|China|2010	JX568154.1|Asia|China|2010	0.010453
JQ710896.1|Asia|China|2011	JX568154.1|Asia|China|2010	0.00696864
JQ710897.1|Asia|China|2011	JX568154.1|Asia|China|2010	0.0087108
JQ710898.1|Asia|China|2010	JX568154.1|Asia|China|2010	0.0087108
JQ710899.1|Asia|China|2010	JX568154.1|Asia|China|2010	0.0087108
JQ710900.1|Asia|China|2011	JX568154.1|Asia|China|2010	0.010453
JQ710901.1|Asia|China|2011	JX568154.1|Asia|China|2010	0.0087108
JX568153.1|Europe|Denmark|2011	JX568154.1|Asia|China|2010	0.00348432
AY684865|Europe|Germany|2006	JX568155.1|Asia|China|2010	0.0226481
AY684872|Europe|Germany|2006	JX568155.1|Asia|China|2010	0.0087108
BKF-29|Africa|BurkinaFaso|2020	JX568155.1|Asia|China|2010	0.0278746
BKF-3|Africa|BurkinaFaso|2018	JX568155.1|Asia|China|2010	0.0209059
CIV-1|Africa|IvoryCoast|2021	JX568155.1|Asia|China|2010	0.0226481
CIV-19|Africa|IvoryCoast|2021	JX568155.1|Asia|China|2010	0.0243902
CIV-2|Africa|IvoryCoast|2021	JX568155.1|Asia|China|2010	0.0226481
CIV-3|Africa|IvoryCoast|2021	JX568155.1|Asia|China|2010	0.0226481
CIV-30|Africa|IvoryCoast|2021	JX568155.1|Asia|China|2010	0.0243902
CIV-T13|Africa|IvoryCoast|2015	JX568155.1|Asia|China|2010	0.00696864
CIV-T14|Africa|IvoryCoast|2015	JX568155.1|Asia|China|2010	0.00696864
D00623|Europe|Spain|1989	JX568155.1|Asia|China|2010	0.0243902
EU790641.1|Asia|China|2006	JX568155.1|Asia|China|2010	0.0139373
EU790642.1|Asia|China|2004	JX568155.1|Asia|China|2010	0.0174216
FJ853421|Asia|China|2008	JX568155.1|Asia|China|2010	0.0191638
FJ853421.1|Asia|China|2008	JX568155.1|Asia|China|2010	0.0191638
FJ969146.1|Asia|China|2009	JX568155.1|Asia|China|2010	0.026178
GQ884045.1|America|USA|2006	JX568155.1|Asia|China|2010	0.0191972
GQ884046.1|America|USA|2006	JX568155.1|Asia|China|2010	0.0156794
GQ884047|America|USA|2006	JX568155.1|Asia|China|2010	0.0156794
GQ884047.1|America|USA|2006	JX568155.1|Asia|China|2010	0.0156794
GU434317.1|Asia|China|2009	JX568155.1|Asia|China|2010	0.0191638
HM355807.1|Asia|China|2010	JX568155.1|Asia|China|2010	0.0209059
HM627652.1|Asia|China|2010	JX568155.1|Asia|China|2010	0.0226481
HM627653|Asia|China|2009	JX568155.1|Asia|China|2010	0.0174216
HM627653.1|Asia|China|2009	JX568155.1|Asia|China|2010	0.0174216
HM989009.1|Asia|China|1989	JX568155.1|Asia|China|2010	0.0209059
JN872448|Asia|China|2010	JX568155.1|Asia|China|2010	0.0139373
JN872448.1|Asia|China|2010	JX568155.1|Asia|China|2010	0.0139373
JN968975.1|Asia|China|2010	JX568155.1|Asia|China|2010	0.0191638
JQ249913.1|Europe|Romania|2011	JX568155.1|Asia|China|2010	0.0174216
JQ249914.1|Europe|Romania|2011	JX568155.1|Asia|China|2010	0.0156794
JQ249915.1|Europe|Romania|2011	JX568155.1|Asia|China|2010	0.0226481
JQ249916|Europe|Romania|2011	JX568155.1|Asia|China|2010	0.0174216
JQ249916.1|Europe|Romania|2011	JX568155.1|Asia|China|2010	0.0174216
JQ249917.1|Europe|Romania|2011	JX568155.1|Asia|China|2010	0.0226481
JQ249918.1|Europe|Romania|2011	JX568155.1|Asia|China|2010	0.0174216
JQ249919.1|Europe|Romania|2011	JX568155.1|Asia|China|2010	0.0174216
JQ249920.1|Europe|Romania|2011	JX568155.1|Asia|China|2010	0.0226481
JQ249921.1|Europe|Romania|2011	JX568155.1|Asia|China|2010	0.00696864
JQ249922.1|Europe|Romania|2011	JX568155.1|Asia|China|2010	0.0156794
JQ249923.1|Europe|Romania|2011	JX568155.1|Asia|China|2010	0.0209059
JQ249924.1|Europe|Romania|2011	JX568155.1|Asia|China|2010	0.010453
JQ249925.1|Europe|Romania|2011	JX568155.1|Asia|China|2010	0.0209059
JQ249926.1|Europe|Romania|2011	JX568155.1|Asia|China|2010	0.0156794
JQ249927.1|Europe|Romania|2011	JX568155.1|Asia|China|2010	0.0226481
JQ686669.1|Asia|China|2010	JX568155.1|Asia|China|2010	0.0226481
JQ710894|Asia|China|2010	JX568155.1|Asia|China|2010	0.0156794
JQ710894.1|Asia|China|2010	JX568155.1|Asia|China|2010	0.0156794
JQ710895.1|Asia|China|2010	JX568155.1|Asia|China|2010	0.0226481
JQ710896.1|Asia|China|2011	JX568155.1|Asia|China|2010	0.0191638
JQ710897.1|Asia|China|2011	JX568155.1|Asia|China|2010	0.0209059
JQ710898.1|Asia|China|2010	JX568155.1|Asia|China|2010	0.0209059
JQ710899.1|Asia|China|2010	JX568155.1|Asia|China|2010	0.0209059
JQ710900.1|Asia|China|2011	JX568155.1|Asia|China|2010	0.0226481
JQ710901.1|Asia|China|2011	JX568155.1|Asia|China|2010	0.0209059
JX568153.1|Europe|Denmark|2011	JX568155.1|Asia|China|2010	0.0226481
JX568154.1|Asia|China|2010	JX568155.1|Asia|China|2010	0.0226481
AY684865|Europe|Germany|2006	JX568156.1|Asia|China|2010	0.0226481
AY684872|Europe|Germany|2006	JX568156.1|Asia|China|2010	0.0087108
BKF-29|Africa|BurkinaFaso|2020	JX568156.1|Asia|China|2010	0.0278746
BKF-3|Africa|BurkinaFaso|2018	JX568156.1|Asia|China|2010	0.0209059
CIV-1|Africa|IvoryCoast|2021	JX568156.1|Asia|China|2010	0.0226481
CIV-19|Africa|IvoryCoast|2021	JX568156.1|Asia|China|2010	0.0243902
CIV-2|Africa|IvoryCoast|2021	JX568156.1|Asia|China|2010	0.0226481
CIV-3|Africa|IvoryCoast|2021	JX568156.1|Asia|China|2010	0.0226481
CIV-30|Africa|IvoryCoast|2021	JX568156.1|Asia|China|2010	0.0243902
CIV-T13|Africa|IvoryCoast|2015	JX568156.1|Asia|China|2010	0.00696864
CIV-T14|Africa|IvoryCoast|2015	JX568156.1|Asia|China|2010	0.00696864
D00623|Europe|Spain|1989	JX568156.1|Asia|China|2010	0.0243902
EU790641.1|Asia|China|2006	JX568156.1|Asia|China|2010	0.0139373
EU790642.1|Asia|China|2004	JX568156.1|Asia|China|2010	0.0174216
FJ853421|Asia|China|2008	JX568156.1|Asia|China|2010	0.0191638
FJ853421.1|Asia|China|2008	JX568156.1|Asia|China|2010	0.0191638
FJ969146.1|Asia|China|2009	JX568156.1|Asia|China|2010	0.026178
GQ884045.1|America|USA|2006	JX568156.1|Asia|China|2010	0.0191972
GQ884046.1|America|USA|2006	JX568156.1|Asia|China|2010	0.0156794
GQ884047|America|USA|2006	JX568156.1|Asia|China|2010	0.0156794
GQ884047.1|America|USA|2006	JX568156.1|Asia|China|2010	0.0156794
GU434317.1|Asia|China|2009	JX568156.1|Asia|China|2010	0.0191638
HM355807.1|Asia|China|2010	JX568156.1|Asia|China|2010	0.0209059
HM627652.1|Asia|China|2010	JX568156.1|Asia|China|2010	0.0226481
HM627653|Asia|China|2009	JX568156.1|Asia|China|2010	0.0174216
HM627653.1|Asia|China|2009	JX568156.1|Asia|China|2010	0.0174216
HM989009.1|Asia|China|1989	JX568156.1|Asia|China|2010	0.0209059
JN872448|Asia|China|2010	JX568156.1|Asia|China|2010	0.0139373
JN872448.1|Asia|China|2010	JX568156.1|Asia|China|2010	0.0139373
JN968975.1|Asia|China|2010	JX568156.1|Asia|China|2010	0.0191638
JQ249913.1|Europe|Romania|2011	JX568156.1|Asia|China|2010	0.0174216
JQ249914.1|Europe|Romania|2011	JX568156.1|Asia|China|2010	0.0156794
JQ249915.1|Europe|Romania|2011	JX568156.1|Asia|China|2010	0.0226481
JQ249916|Europe|Romania|2011	JX568156.1|Asia|China|2010	0.0174216
JQ249916.1|Europe|Romania|2011	JX568156.1|Asia|China|2010	0.0174216
JQ249917.1|Europe|Romania|2011	JX568156.1|Asia|China|2010	0.0226481
JQ249918.1|Europe|Romania|2011	JX568156.1|Asia|China|2010	0.0174216
JQ249919.1|Europe|Romania|2011	JX568156.1|Asia|China|2010	0.0174216
JQ249920.1|Europe|Romania|2011	JX568156.1|Asia|China|2010	0.0226481
JQ249921.1|Europe|Romania|2011	JX568156.1|Asia|China|2010	0.00696864
JQ249922.1|Europe|Romania|2011	JX568156.1|Asia|China|2010	0.0156794
JQ249923.1|Europe|Romania|2011	JX568156.1|Asia|China|2010	0.0209059
JQ249924.1|Europe|Romania|2011	JX568156.1|Asia|China|2010	0.010453
JQ249925.1|Europe|Romania|2011	JX568156.1|Asia|China|2010	0.0209059
JQ249926.1|Europe|Romania|2011	JX568156.1|Asia|China|2010	0.0156794
JQ249927.1|Europe|Romania|2011	JX568156.1|Asia|China|2010	0.0226481
JQ686669.1|Asia|China|2010	JX568156.1|Asia|China|2010	0.0226481
JQ710894|Asia|China|2010	JX568156.1|Asia|China|2010	0.0156794
JQ710894.1|Asia|China|2010	JX568156.1|Asia|China|2010	0.0156794
JQ710895.1|Asia|China|2010	JX568156.1|Asia|China|2010	0.0226481
JQ710896.1|Asia|China|2011	JX568156.1|Asia|China|2010	0.0191638
JQ710897.1|Asia|China|2011	JX568156.1|Asia|China|2010	0.0209059
JQ710898.1|Asia|China|2010	JX568156.1|Asia|China|2010	0.0209059
JQ710899.1|Asia|China|2010	JX568156.1|Asia|China|2010	0.0209059
JQ710900.1|Asia|China|2011	JX568156.1|Asia|China|2010	0.0226481
JQ710901.1|Asia|China|2011	JX568156.1|Asia|China|2010	0.0209059
JX568153.1|Europe|Denmark|2011	JX568156.1|Asia|China|2010	0.0226481
JX568154.1|Asia|China|2010	JX568156.1|Asia|China|2010	0.0226481
JX568155.1|Asia|China|2010	JX568156.1|Asia|China|2010	0.00348432
AY684865|Europe|Germany|2006	JX568157.1|Asia|China|2010	0.0261324
AY684872|Europe|Germany|2006	JX568157.1|Asia|China|2010	0.0087108
BKF-29|Africa|BurkinaFaso|2020	JX568157.1|Asia|China|2010	0.0313589
BKF-3|Africa|BurkinaFaso|2018	JX568157.1|Asia|China|2010	0.0243902
CIV-1|Africa|IvoryCoast|2021	JX568157.1|Asia|China|2010	0.0261324
CIV-19|Africa|IvoryCoast|2021	JX568157.1|Asia|China|2010	0.0278746
CIV-2|Africa|IvoryCoast|2021	JX568157.1|Asia|China|2010	0.0261324
CIV-3|Africa|IvoryCoast|2021	JX568157.1|Asia|China|2010	0.0261324
CIV-30|Africa|IvoryCoast|2021	JX568157.1|Asia|China|2010	0.0278746
CIV-T13|Africa|IvoryCoast|2015	JX568157.1|Asia|China|2010	0.010453
CIV-T14|Africa|IvoryCoast|2015	JX568157.1|Asia|China|2010	0.010453
D00623|Europe|Spain|1989	JX568157.1|Asia|China|2010	0.0278746
EU790641.1|Asia|China|2006	JX568157.1|Asia|China|2010	0.0174216
EU790642.1|Asia|China|2004	JX568157.1|Asia|China|2010	0.0209059
FJ853421|Asia|China|2008	JX568157.1|Asia|China|2010	0.0226481
FJ853421.1|Asia|China|2008	JX568157.1|Asia|China|2010	0.0226481
FJ969146.1|Asia|China|2009	JX568157.1|Asia|China|2010	0.0296684
GQ884045.1|America|USA|2006	JX568157.1|Asia|China|2010	0.0226876
GQ884046.1|America|USA|2006	JX568157.1|Asia|China|2010	0.0191638
GQ884047|America|USA|2006	JX568157.1|Asia|China|2010	0.0191638
GQ884047.1|America|USA|2006	JX568157.1|Asia|China|2010	0.0191638
GU434317.1|Asia|China|2009	JX568157.1|Asia|China|2010	0.0226481
HM355807.1|Asia|China|2010	JX568157.1|Asia|China|2010	0.0243902
HM627652.1|Asia|China|2010	JX568157.1|Asia|China|2010	0.0261324
HM627653|Asia|China|2009	JX568157.1|Asia|China|2010	0.0209059
HM627653.1|Asia|China|2009	JX568157.1|Asia|China|2010	0.0209059
HM989009.1|Asia|China|1989	JX568157.1|Asia|China|2010	0.0243902
JN872448|Asia|China|2010	JX568157.1|Asia|China|2010	0.0174216
JN872448.1|Asia|China|2010	JX568157.1|Asia|China|2010	0.0174216
JN968975.1|Asia|China|2010	JX568157.1|Asia|China|2010	0.0226481
JQ249913.1|Europe|Romania|2011	JX568157.1|Asia|China|2010	0.0174216
JQ249914.1|Europe|Romania|2011	JX568157.1|Asia|China|2010	0.0191638
JQ249915.1|Europe|Romania|2011	JX568157.1|Asia|China|2010	0.0261324
JQ249916|Europe|Romania|2011	JX568157.1|Asia|China|2010	0.0174216
JQ249916.1|Europe|Romania|2011	JX568157.1|Asia|China|2010	0.0174216
JQ249917.1|Europe|Romania|2011	JX568157.1|Asia|China|2010	0.0261324
JQ249918.1|Europe|Romania|2011	JX568157.1|Asia|China|2010	0.0209059
JQ249919.1|Europe|Romania|2011	JX568157.1|Asia|China|2010	0.0209059
JQ249920.1|Europe|Romania|2011	JX568157.1|Asia|China|2010	0.0261324
JQ249921.1|Europe|Romania|2011	JX568157.1|Asia|China|2010	0.010453
JQ249922.1|Europe|Romania|2011	JX568157.1|Asia|China|2010	0.0191638
JQ249923.1|Europe|Romania|2011	JX568157.1|Asia|China|2010	0.0243902
JQ249924.1|Europe|Romania|2011	JX568157.1|Asia|China|2010	0.0139373
JQ249925.1|Europe|Romania|2011	JX568157.1|Asia|China|2010	0.0243902
JQ249926.1|Europe|Romania|2011	JX568157.1|Asia|China|2010	0.0191638
JQ249927.1|Europe|Romania|2011	JX568157.1|Asia|China|2010	0.0261324
JQ686669.1|Asia|China|2010	JX568157.1|Asia|China|2010	0.0261324
JQ710894|Asia|China|2010	JX568157.1|Asia|China|2010	0.0191638
JQ710894.1|Asia|China|2010	JX568157.1|Asia|China|2010	0.0191638
JQ710895.1|Asia|China|2010	JX568157.1|Asia|China|2010	0.0261324
JQ710896.1|Asia|China|2011	JX568157.1|Asia|China|2010	0.0226481
JQ710897.1|Asia|China|2011	JX568157.1|Asia|China|2010	0.0243902
JQ710898.1|Asia|China|2010	JX568157.1|Asia|China|2010	0.0243902
JQ710899.1|Asia|China|2010	JX568157.1|Asia|China|2010	0.0243902
JQ710900.1|Asia|China|2011	JX568157.1|Asia|China|2010	0.0261324
JQ710901.1|Asia|China|2011	JX568157.1|Asia|China|2010	0.0243902
JX568153.1|Europe|Denmark|2011	JX568157.1|Asia|China|2010	0.0261324
JX568154.1|Asia|China|2010	JX568157.1|Asia|China|2010	0.0261324
JX568155.1|Asia|China|2010	JX568157.1|Asia|China|2010	0.00696864
JX568156.1|Asia|China|2010	JX568157.1|Asia|China|2010	0.00696864
AY684865|Europe|Germany|2006	JX967269.1|Asia|China|2011	0.0087108
AY684872|Europe|Germany|2006	JX967269.1|Asia|China|2011	0.0191638
BKF-29|Africa|BurkinaFaso|2020	JX967269.1|Asia|China|2011	0.0139373
BKF-3|Africa|BurkinaFaso|2018	JX967269.1|Asia|China|2011	0.00696864
CIV-1|Africa|IvoryCoast|2021	JX967269.1|Asia|China|2011	0.0087108
CIV-19|Africa|IvoryCoast|2021	JX967269.1|Asia|China|2011	0.010453
CIV-2|Africa|IvoryCoast|2021	JX967269.1|Asia|China|2011	0.0087108
CIV-3|Africa|IvoryCoast|2021	JX967269.1|Asia|China|2011	0.0087108
CIV-30|Africa|IvoryCoast|2021	JX967269.1|Asia|China|2011	0.010453
CIV-T13|Africa|IvoryCoast|2015	JX967269.1|Asia|China|2011	0.0174216
CIV-T14|Africa|IvoryCoast|2015	JX967269.1|Asia|China|2011	0.0174216
D00623|Europe|Spain|1989	JX967269.1|Asia|China|2011	0.00348432
EU790641.1|Asia|China|2006	JX967269.1|Asia|China|2011	0.00696864
EU790642.1|Asia|China|2004	JX967269.1|Asia|China|2011	0.010453
FJ853421|Asia|China|2008	JX967269.1|Asia|China|2011	0.00174216
FJ853421.1|Asia|China|2008	JX967269.1|Asia|China|2011	0.00174216
FJ969146.1|Asia|China|2009	JX967269.1|Asia|China|2011	0.008726
GQ884045.1|America|USA|2006	JX967269.1|Asia|China|2011	0.008726
GQ884046.1|America|USA|2006	JX967269.1|Asia|China|2011	0.00522648
GQ884047|America|USA|2006	JX967269.1|Asia|China|2011	0.00522648
GQ884047.1|America|USA|2006	JX967269.1|Asia|China|2011	0.00522648
GU434317.1|Asia|China|2009	JX967269.1|Asia|China|2011	0.00522648
HM355807.1|Asia|China|2010	JX967269.1|Asia|China|2011	0
HM627652.1|Asia|China|2010	JX967269.1|Asia|China|2011	0.0121951
HM627653|Asia|China|2009	JX967269.1|Asia|China|2011	0.010453
HM627653.1|Asia|China|2009	JX967269.1|Asia|China|2011	0.010453
HM989009.1|Asia|China|1989	JX967269.1|Asia|China|2011	0
JN872448|Asia|China|2010	JX967269.1|Asia|China|2011	0.00696864
JN872448.1|Asia|China|2010	JX967269.1|Asia|China|2011	0.00696864
JN968975.1|Asia|China|2010	JX967269.1|Asia|China|2011	0.00174216
JQ249913.1|Europe|Romania|2011	JX967269.1|Asia|China|2011	0.00696864
JQ249914.1|Europe|Romania|2011	JX967269.1|Asia|China|2011	0.0087108
JQ249915.1|Europe|Romania|2011	JX967269.1|Asia|China|2011	0.0087108
JQ249916|Europe|Romania|2011	JX967269.1|Asia|China|2011	0.00696864
JQ249916.1|Europe|Romania|2011	JX967269.1|Asia|China|2011	0.00696864
JQ249917.1|Europe|Romania|2011	JX967269.1|Asia|China|2011	0.0087108
JQ249918.1|Europe|Romania|2011	JX967269.1|Asia|China|2011	0.00696864
JQ249919.1|Europe|Romania|2011	JX967269.1|Asia|China|2011	0.00696864
JQ249920.1|Europe|Romania|2011	JX967269.1|Asia|China|2011	0.0087108
JQ249921.1|Europe|Romania|2011	JX967269.1|Asia|China|2011	0.0139373
JQ249922.1|Europe|Romania|2011	JX967269.1|Asia|China|2011	0.00522648
JQ249923.1|Europe|Romania|2011	JX967269.1|Asia|China|2011	0.0139373
JQ249924.1|Europe|Romania|2011	JX967269.1|Asia|China|2011	0.0174216
JQ249925.1|Europe|Romania|2011	JX967269.1|Asia|China|2011	0.010453
JQ249926.1|Europe|Romania|2011	JX967269.1|Asia|China|2011	0.00522648
JQ249927.1|Europe|Romania|2011	JX967269.1|Asia|China|2011	0.0087108
JQ686669.1|Asia|China|2010	JX967269.1|Asia|China|2011	0.00174216
JQ710894|Asia|China|2010	JX967269.1|Asia|China|2011	0.00522648
JQ710894.1|Asia|China|2010	JX967269.1|Asia|China|2011	0.00522648
JQ710895.1|Asia|China|2010	JX967269.1|Asia|China|2011	0.00522648
JQ710896.1|Asia|China|2011	JX967269.1|Asia|China|2011	0.00174216
JQ710897.1|Asia|China|2011	JX967269.1|Asia|China|2011	0
JQ710898.1|Asia|China|2010	JX967269.1|Asia|China|2011	0.00348432
JQ710899.1|Asia|China|2010	JX967269.1|Asia|China|2011	0.00348432
JQ710900.1|Asia|China|2011	JX967269.1|Asia|China|2011	0.00522648
JQ710901.1|Asia|China|2011	JX967269.1|Asia|China|2011	0
JX568153.1|Europe|Denmark|2011	JX967269.1|Asia|China|2011	0.0087108
JX568154.1|Asia|China|2010	JX967269.1|Asia|China|2011	0.0087108
JX568155.1|Asia|China|2010	JX967269.1|Asia|China|2011	0.0209059
JX568156.1|Asia|China|2010	JX967269.1|Asia|China|2011	0.0209059
JX568157.1|Asia|China|2010	JX967269.1|Asia|China|2011	0.0243902
AY684865|Europe|Germany|2006	JX992846.1|Asia|China|2008	0.0087108
AY684872|Europe|Germany|2006	JX992846.1|Asia|China|2008	0.0191638
BKF-29|Africa|BurkinaFaso|2020	JX992846.1|Asia|China|2008	0.0139373
BKF-3|Africa|BurkinaFaso|2018	JX992846.1|Asia|China|2008	0.00696864
CIV-1|Africa|IvoryCoast|2021	JX992846.1|Asia|China|2008	0.0087108
CIV-19|Africa|IvoryCoast|2021	JX992846.1|Asia|China|2008	0.010453
CIV-2|Africa|IvoryCoast|2021	JX992846.1|Asia|China|2008	0.0087108
CIV-3|Africa|IvoryCoast|2021	JX992846.1|Asia|China|2008	0.0087108
CIV-30|Africa|IvoryCoast|2021	JX992846.1|Asia|China|2008	0.010453
CIV-T13|Africa|IvoryCoast|2015	JX992846.1|Asia|China|2008	0.0174216
CIV-T14|Africa|IvoryCoast|2015	JX992846.1|Asia|China|2008	0.0174216
D00623|Europe|Spain|1989	JX992846.1|Asia|China|2008	0.00348432
EU790641.1|Asia|China|2006	JX992846.1|Asia|China|2008	0.00696864
EU790642.1|Asia|China|2004	JX992846.1|Asia|China|2008	0.010453
FJ853421|Asia|China|2008	JX992846.1|Asia|China|2008	0.00174216
FJ853421.1|Asia|China|2008	JX992846.1|Asia|China|2008	0.00174216
FJ969146.1|Asia|China|2009	JX992846.1|Asia|China|2008	0.008726
GQ884045.1|America|USA|2006	JX992846.1|Asia|China|2008	0.008726
GQ884046.1|America|USA|2006	JX992846.1|Asia|China|2008	0.00522648
GQ884047|America|USA|2006	JX992846.1|Asia|China|2008	0.00522648
GQ884047.1|America|USA|2006	JX992846.1|Asia|China|2008	0.00522648
GU434317.1|Asia|China|2009	JX992846.1|Asia|China|2008	0.00522648
HM355807.1|Asia|China|2010	JX992846.1|Asia|China|2008	0
HM627652.1|Asia|China|2010	JX992846.1|Asia|China|2008	0.0121951
HM627653|Asia|China|2009	JX992846.1|Asia|China|2008	0.010453
HM627653.1|Asia|China|2009	JX992846.1|Asia|China|2008	0.010453
HM989009.1|Asia|China|1989	JX992846.1|Asia|China|2008	0
JN872448|Asia|China|2010	JX992846.1|Asia|China|2008	0.00696864
JN872448.1|Asia|China|2010	JX992846.1|Asia|China|2008	0.00696864
JN968975.1|Asia|China|2010	JX992846.1|Asia|China|2008	0.00174216
JQ249913.1|Europe|Romania|2011	JX992846.1|Asia|China|2008	0.00696864
JQ249914.1|Europe|Romania|2011	JX992846.1|Asia|China|2008	0.0087108
JQ249915.1|Europe|Romania|2011	JX992846.1|Asia|China|2008	0.0087108
JQ249916|Europe|Romania|2011	JX992846.1|Asia|China|2008	0.00696864
JQ249916.1|Europe|Romania|2011	JX992846.1|Asia|China|2008	0.00696864
JQ249917.1|Europe|Romania|2011	JX992846.1|Asia|China|2008	0.0087108
JQ249918.1|Europe|Romania|2011	JX992846.1|Asia|China|2008	0.00696864
JQ249919.1|Europe|Romania|2011	JX992846.1|Asia|China|2008	0.00696864
JQ249920.1|Europe|Romania|2011	JX992846.1|Asia|China|2008	0.0087108
JQ249921.1|Europe|Romania|2011	JX992846.1|Asia|China|2008	0.0139373
JQ249922.1|Europe|Romania|2011	JX992846.1|Asia|China|2008	0.00522648
JQ249923.1|Europe|Romania|2011	JX992846.1|Asia|China|2008	0.0139373
JQ249924.1|Europe|Romania|2011	JX992846.1|Asia|China|2008	0.0174216
JQ249925.1|Europe|Romania|2011	JX992846.1|Asia|China|2008	0.010453
JQ249926.1|Europe|Romania|2011	JX992846.1|Asia|China|2008	0.00522648
JQ249927.1|Europe|Romania|2011	JX992846.1|Asia|China|2008	0.0087108
JQ686669.1|Asia|China|2010	JX992846.1|Asia|China|2008	0.00174216
JQ710894|Asia|China|2010	JX992846.1|Asia|China|2008	0.00522648
JQ710894.1|Asia|China|2010	JX992846.1|Asia|China|2008	0.00522648
JQ710895.1|Asia|China|2010	JX992846.1|Asia|China|2008	0.00522648
JQ710896.1|Asia|China|2011	JX992846.1|Asia|China|2008	0.00174216
JQ710897.1|Asia|China|2011	JX992846.1|Asia|China|2008	0
JQ710898.1|Asia|China|2010	JX992846.1|Asia|China|2008	0.00348432
JQ710899.1|Asia|China|2010	JX992846.1|Asia|China|2008	0.00348432
JQ710900.1|Asia|China|2011	JX992846.1|Asia|China|2008	0.00522648
JQ710901.1|Asia|China|2011	JX992846.1|Asia|China|2008	0
JX568153.1|Europe|Denmark|2011	JX992846.1|Asia|China|2008	0.0087108
JX568154.1|Asia|China|2010	JX992846.1|Asia|China|2008	0.0087108
JX568155.1|Asia|China|2010	JX992846.1|Asia|China|2008	0.0209059
JX568156.1|Asia|China|2010	JX992846.1|Asia|China|2008	0.0209059
JX568157.1|Asia|China|2010	JX992846.1|Asia|China|2008	0.0243902
JX967269.1|Asia|China|2011	JX992846.1|Asia|China|2008	0
AY684865|Europe|Germany|2006	KEN-2|Africa|Kenya|2018	0.00348432
AY684872|Europe|Germany|2006	KEN-2|Africa|Kenya|2018	0.0243902
BKF-29|Africa|BurkinaFaso|2020	KEN-2|Africa|Kenya|2018	0.0087108
BKF-3|Africa|BurkinaFaso|2018	KEN-2|Africa|Kenya|2018	0.00522648
CIV-1|Africa|IvoryCoast|2021	KEN-2|Africa|Kenya|2018	0.00348432
CIV-19|Africa|IvoryCoast|2021	KEN-2|Africa|Kenya|2018	0.00522648
CIV-2|Africa|IvoryCoast|2021	KEN-2|Africa|Kenya|2018	0.00348432
CIV-3|Africa|IvoryCoast|2021	KEN-2|Africa|Kenya|2018	0.00348432
CIV-30|Africa|IvoryCoast|2021	KEN-2|Africa|Kenya|2018	0.00522648
CIV-T13|Africa|IvoryCoast|2015	KEN-2|Africa|Kenya|2018	0.0226481
CIV-T14|Africa|IvoryCoast|2015	KEN-2|Africa|Kenya|2018	0.0226481
D00623|Europe|Spain|1989	KEN-2|Africa|Kenya|2018	0.0156794
EU790641.1|Asia|China|2006	KEN-2|Africa|Kenya|2018	0.0121951
EU790642.1|Asia|China|2004	KEN-2|Africa|Kenya|2018	0.0121951
FJ853421|Asia|China|2008	KEN-2|Africa|Kenya|2018	0.010453
FJ853421.1|Asia|China|2008	KEN-2|Africa|Kenya|2018	0.010453
FJ969146.1|Asia|China|2009	KEN-2|Africa|Kenya|2018	0.017452
GQ884045.1|America|USA|2006	KEN-2|Africa|Kenya|2018	0.0139616
GQ884046.1|America|USA|2006	KEN-2|Africa|Kenya|2018	0.010453
GQ884047|America|USA|2006	KEN-2|Africa|Kenya|2018	0.010453
GQ884047.1|America|USA|2006	KEN-2|Africa|Kenya|2018	0.010453
GU434317.1|Asia|China|2009	KEN-2|Africa|Kenya|2018	0.010453
HM355807.1|Asia|China|2010	KEN-2|Africa|Kenya|2018	0.0121951
HM627652.1|Asia|China|2010	KEN-2|Africa|Kenya|2018	0.00696864
HM627653|Asia|China|2009	KEN-2|Africa|Kenya|2018	0.0121951
HM627653.1|Asia|China|2009	KEN-2|Africa|Kenya|2018	0.0121951
HM989009.1|Asia|China|1989	KEN-2|Africa|Kenya|2018	0.0121951
JN872448|Asia|China|2010	KEN-2|Africa|Kenya|2018	0.0121951
JN872448.1|Asia|China|2010	KEN-2|Africa|Kenya|2018	0.0121951
JN968975.1|Asia|China|2010	KEN-2|Africa|Kenya|2018	0.010453
JQ249913.1|Europe|Romania|2011	KEN-2|Africa|Kenya|2018	0.0121951
JQ249914.1|Europe|Romania|2011	KEN-2|Africa|Kenya|2018	0.010453
JQ249915.1|Europe|Romania|2011	KEN-2|Africa|Kenya|2018	0.00348432
JQ249916|Europe|Romania|2011	KEN-2|Africa|Kenya|2018	0.0121951
JQ249916.1|Europe|Romania|2011	KEN-2|Africa|Kenya|2018	0.0121951
JQ249917.1|Europe|Romania|2011	KEN-2|Africa|Kenya|2018	0.00348432
JQ249918.1|Europe|Romania|2011	KEN-2|Africa|Kenya|2018	0.0087108
JQ249919.1|Europe|Romania|2011	KEN-2|Africa|Kenya|2018	0.0087108
JQ249920.1|Europe|Romania|2011	KEN-2|Africa|Kenya|2018	0.00348432
JQ249921.1|Europe|Romania|2011	KEN-2|Africa|Kenya|2018	0.0191638
JQ249922.1|Europe|Romania|2011	KEN-2|Africa|Kenya|2018	0.010453
JQ249923.1|Europe|Romania|2011	KEN-2|Africa|Kenya|2018	0.0121951
JQ249924.1|Europe|Romania|2011	KEN-2|Africa|Kenya|2018	0.0156794
JQ249925.1|Europe|Romania|2011	KEN-2|Africa|Kenya|2018	0.0156794
JQ249926.1|Europe|Romania|2011	KEN-2|Africa|Kenya|2018	0.010453
JQ249927.1|Europe|Romania|2011	KEN-2|Africa|Kenya|2018	0.00348432
[truncated: 46,517 more rows]

## Sheet: Africa
Seq1	Seq2	Dist
AY684865|Europe|Germany|2006	AY684872|Europe|Germany|2006	0.0209059
AY684865|Europe|Germany|2006	BKF-29|Africa|BurkinaFaso|2020	0.00522648
AY684872|Europe|Germany|2006	BKF-29|Africa|BurkinaFaso|2020	0.0261324
AY684865|Europe|Germany|2006	BKF-3|Africa|BurkinaFaso|2018	0.00174216
AY684872|Europe|Germany|2006	BKF-3|Africa|BurkinaFaso|2018	0.0191638
BKF-29|Africa|BurkinaFaso|2020	BKF-3|Africa|BurkinaFaso|2018	0.00696864
AY684865|Europe|Germany|2006	CIV-1|Africa|IvoryCoast|2021	0
AY684872|Europe|Germany|2006	CIV-1|Africa|IvoryCoast|2021	0.0209059
BKF-29|Africa|BurkinaFaso|2020	CIV-1|Africa|IvoryCoast|2021	0.00522648
BKF-3|Africa|BurkinaFaso|2018	CIV-1|Africa|IvoryCoast|2021	0.00174216
AY684865|Europe|Germany|2006	CIV-19|Africa|IvoryCoast|2021	0.00174216
AY684872|Europe|Germany|2006	CIV-19|Africa|IvoryCoast|2021	0.0226481
BKF-29|Africa|BurkinaFaso|2020	CIV-19|Africa|IvoryCoast|2021	0.00696864
BKF-3|Africa|BurkinaFaso|2018	CIV-19|Africa|IvoryCoast|2021	0.00348432
CIV-1|Africa|IvoryCoast|2021	CIV-19|Africa|IvoryCoast|2021	0.00174216
AY684865|Europe|Germany|2006	CIV-2|Africa|IvoryCoast|2021	0
AY684872|Europe|Germany|2006	CIV-2|Africa|IvoryCoast|2021	0.0209059
BKF-29|Africa|BurkinaFaso|2020	CIV-2|Africa|IvoryCoast|2021	0.00522648
BKF-3|Africa|BurkinaFaso|2018	CIV-2|Africa|IvoryCoast|2021	0.00174216
CIV-1|Africa|IvoryCoast|2021	CIV-2|Africa|IvoryCoast|2021	0
CIV-19|Africa|IvoryCoast|2021	CIV-2|Africa|IvoryCoast|2021	0.00174216
AY684865|Europe|Germany|2006	CIV-3|Africa|IvoryCoast|2021	0
AY684872|Europe|Germany|2006	CIV-3|Africa|IvoryCoast|2021	0.0209059
BKF-29|Africa|BurkinaFaso|2020	CIV-3|Africa|IvoryCoast|2021	0.00522648
BKF-3|Africa|BurkinaFaso|2018	CIV-3|Africa|IvoryCoast|2021	0.00174216
CIV-1|Africa|IvoryCoast|2021	CIV-3|Africa|IvoryCoast|2021	0
CIV-19|Africa|IvoryCoast|2021	CIV-3|Africa|IvoryCoast|2021	0.00174216
CIV-2|Africa|IvoryCoast|2021	CIV-3|Africa|IvoryCoast|2021	0
AY684865|Europe|Germany|2006	CIV-30|Africa|IvoryCoast|2021	0.00174216
AY684872|Europe|Germany|2006	CIV-30|Africa|IvoryCoast|2021	0.0226481
BKF-29|Africa|BurkinaFaso|2020	CIV-30|Africa|IvoryCoast|2021	0.00696864
BKF-3|Africa|BurkinaFaso|2018	CIV-30|Africa|IvoryCoast|2021	0.00348432
CIV-1|Africa|IvoryCoast|2021	CIV-30|Africa|IvoryCoast|2021	0.00174216
CIV-19|Africa|IvoryCoast|2021	CIV-30|Africa|IvoryCoast|2021	0.00348432
CIV-2|Africa|IvoryCoast|2021	CIV-30|Africa|IvoryCoast|2021	0.00174216
CIV-3|Africa|IvoryCoast|2021	CIV-30|Africa|IvoryCoast|2021	0.00174216
AY684865|Europe|Germany|2006	CIV-T13|Africa|IvoryCoast|2015	0.0191638
AY684872|Europe|Germany|2006	CIV-T13|Africa|IvoryCoast|2015	0.0087108
BKF-29|Africa|BurkinaFaso|2020	CIV-T13|Africa|IvoryCoast|2015	0.0243902
BKF-3|Africa|BurkinaFaso|2018	CIV-T13|Africa|IvoryCoast|2015	0.0174216
CIV-1|Africa|IvoryCoast|2021	CIV-T13|Africa|IvoryCoast|2015	0.0191638
CIV-19|Africa|IvoryCoast|2021	CIV-T13|Africa|IvoryCoast|2015	0.0209059
CIV-2|Africa|IvoryCoast|2021	CIV-T13|Africa|IvoryCoast|2015	0.0191638
CIV-3|Africa|IvoryCoast|2021	CIV-T13|Africa|IvoryCoast|2015	0.0191638
CIV-30|Africa|IvoryCoast|2021	CIV-T13|Africa|IvoryCoast|2015	0.0209059
AY684865|Europe|Germany|2006	CIV-T14|Africa|IvoryCoast|2015	0.0191638
AY684872|Europe|Germany|2006	CIV-T14|Africa|IvoryCoast|2015	0.0087108
BKF-29|Africa|BurkinaFaso|2020	CIV-T14|Africa|IvoryCoast|2015	0.0243902
BKF-3|Africa|BurkinaFaso|2018	CIV-T14|Africa|IvoryCoast|2015	0.0174216
CIV-1|Africa|IvoryCoast|2021	CIV-T14|Africa|IvoryCoast|2015	0.0191638
CIV-19|Africa|IvoryCoast|2021	CIV-T14|Africa|IvoryCoast|2015	0.0209059
CIV-2|Africa|IvoryCoast|2021	CIV-T14|Africa|IvoryCoast|2015	0.0191638
CIV-3|Africa|IvoryCoast|2021	CIV-T14|Africa|IvoryCoast|2015	0.0191638
CIV-30|Africa|IvoryCoast|2021	CIV-T14|Africa|IvoryCoast|2015	0.0209059
CIV-T13|Africa|IvoryCoast|2015	CIV-T14|Africa|IvoryCoast|2015	0
AY684865|Europe|Germany|2006	D00623|Europe|Spain|1989	0.0121951
AY684872|Europe|Germany|2006	D00623|Europe|Spain|1989	0.0226481
BKF-29|Africa|BurkinaFaso|2020	D00623|Europe|Spain|1989	0.0174216
BKF-3|Africa|BurkinaFaso|2018	D00623|Europe|Spain|1989	0.010453
CIV-1|Africa|IvoryCoast|2021	D00623|Europe|Spain|1989	0.0121951
CIV-19|Africa|IvoryCoast|2021	D00623|Europe|Spain|1989	0.0139373
CIV-2|Africa|IvoryCoast|2021	D00623|Europe|Spain|1989	0.0121951
CIV-3|Africa|IvoryCoast|2021	D00623|Europe|Spain|1989	0.0121951
CIV-30|Africa|IvoryCoast|2021	D00623|Europe|Spain|1989	0.0139373
CIV-T13|Africa|IvoryCoast|2015	D00623|Europe|Spain|1989	0.0209059
CIV-T14|Africa|IvoryCoast|2015	D00623|Europe|Spain|1989	0.0209059
AY684865|Europe|Germany|2006	EU790641.1|Asia|China|2006	0.0087108
AY684872|Europe|Germany|2006	EU790641.1|Asia|China|2006	0.0121951
BKF-29|Africa|BurkinaFaso|2020	EU790641.1|Asia|China|2006	0.0139373
BKF-3|Africa|BurkinaFaso|2018	EU790641.1|Asia|China|2006	0.00696864
CIV-1|Africa|IvoryCoast|2021	EU790641.1|Asia|China|2006	0.0087108
CIV-19|Africa|IvoryCoast|2021	EU790641.1|Asia|China|2006	0.010453
CIV-2|Africa|IvoryCoast|2021	EU790641.1|Asia|China|2006	0.0087108
CIV-3|Africa|IvoryCoast|2021	EU790641.1|Asia|China|2006	0.0087108
CIV-30|Africa|IvoryCoast|2021	EU790641.1|Asia|China|2006	0.010453
CIV-T13|Africa|IvoryCoast|2015	EU790641.1|Asia|China|2006	0.0139373
CIV-T14|Africa|IvoryCoast|2015	EU790641.1|Asia|China|2006	0.0139373
D00623|Europe|Spain|1989	EU790641.1|Asia|China|2006	0.010453
AY684865|Europe|Germany|2006	EU790642.1|Asia|China|2004	0.0087108
AY684872|Europe|Germany|2006	EU790642.1|Asia|China|2004	0.0191638
BKF-29|Africa|BurkinaFaso|2020	EU790642.1|Asia|China|2004	0.0139373
BKF-3|Africa|BurkinaFaso|2018	EU790642.1|Asia|China|2004	0.00696864
CIV-1|Africa|IvoryCoast|2021	EU790642.1|Asia|China|2004	0.0087108
CIV-19|Africa|IvoryCoast|2021	EU790642.1|Asia|China|2004	0.010453
CIV-2|Africa|IvoryCoast|2021	EU790642.1|Asia|China|2004	0.0087108
CIV-3|Africa|IvoryCoast|2021	EU790642.1|Asia|China|2004	0.0087108
CIV-30|Africa|IvoryCoast|2021	EU790642.1|Asia|China|2004	0.010453
CIV-T13|Africa|IvoryCoast|2015	EU790642.1|Asia|China|2004	0.0174216
CIV-T14|Africa|IvoryCoast|2015	EU790642.1|Asia|China|2004	0.0174216
D00623|Europe|Spain|1989	EU790642.1|Asia|China|2004	0.0139373
EU790641.1|Asia|China|2006	EU790642.1|Asia|China|2004	0.00696864
AY684865|Europe|Germany|2006	FJ853421|Asia|China|2008	0.00696864
AY684872|Europe|Germany|2006	FJ853421|Asia|China|2008	0.0174216
BKF-29|Africa|BurkinaFaso|2020	FJ853421|Asia|China|2008	0.0121951
BKF-3|Africa|BurkinaFaso|2018	FJ853421|Asia|China|2008	0.00522648
CIV-1|Africa|IvoryCoast|2021	FJ853421|Asia|China|2008	0.00696864
CIV-19|Africa|IvoryCoast|2021	FJ853421|Asia|China|2008	0.0087108
CIV-2|Africa|IvoryCoast|2021	FJ853421|Asia|China|2008	0.00696864
CIV-3|Africa|IvoryCoast|2021	FJ853421|Asia|China|2008	0.00696864
CIV-30|Africa|IvoryCoast|2021	FJ853421|Asia|China|2008	0.0087108
CIV-T13|Africa|IvoryCoast|2015	FJ853421|Asia|China|2008	0.0156794
CIV-T14|Africa|IvoryCoast|2015	FJ853421|Asia|China|2008	0.0156794
D00623|Europe|Spain|1989	FJ853421|Asia|China|2008	0.00522648
EU790641.1|Asia|China|2006	FJ853421|Asia|China|2008	0.00522648
EU790642.1|Asia|China|2004	FJ853421|Asia|China|2008	0.0087108
AY684865|Europe|Germany|2006	FJ853421.1|Asia|China|2008	0.00696864
AY684872|Europe|Germany|2006	FJ853421.1|Asia|China|2008	0.0174216
BKF-29|Africa|BurkinaFaso|2020	FJ853421.1|Asia|China|2008	0.0121951
BKF-3|Africa|BurkinaFaso|2018	FJ853421.1|Asia|China|2008	0.00522648
CIV-1|Africa|IvoryCoast|2021	FJ853421.1|Asia|China|2008	0.00696864
CIV-19|Africa|IvoryCoast|2021	FJ853421.1|Asia|China|2008	0.0087108
CIV-2|Africa|IvoryCoast|2021	FJ853421.1|Asia|China|2008	0.00696864
CIV-3|Africa|IvoryCoast|2021	FJ853421.1|Asia|China|2008	0.00696864
CIV-30|Africa|IvoryCoast|2021	FJ853421.1|Asia|China|2008	0.0087108
CIV-T13|Africa|IvoryCoast|2015	FJ853421.1|Asia|China|2008	0.0156794
CIV-T14|Africa|IvoryCoast|2015	FJ853421.1|Asia|China|2008	0.0156794
D00623|Europe|Spain|1989	FJ853421.1|Asia|China|2008	0.00522648
EU790641.1|Asia|China|2006	FJ853421.1|Asia|China|2008	0.00522648
EU790642.1|Asia|China|2004	FJ853421.1|Asia|China|2008	0.0087108
FJ853421|Asia|China|2008	FJ853421.1|Asia|China|2008	0
AY684865|Europe|Germany|2006	FJ969146.1|Asia|China|2009	0.0139616
AY684872|Europe|Germany|2006	FJ969146.1|Asia|China|2009	0.0244328
BKF-29|Africa|BurkinaFaso|2020	FJ969146.1|Asia|China|2009	0.0191972
BKF-3|Africa|BurkinaFaso|2018	FJ969146.1|Asia|China|2009	0.0122164
CIV-1|Africa|IvoryCoast|2021	FJ969146.1|Asia|China|2009	0.0139616
CIV-19|Africa|IvoryCoast|2021	FJ969146.1|Asia|China|2009	0.0157068
CIV-2|Africa|IvoryCoast|2021	FJ969146.1|Asia|China|2009	0.0139616
CIV-3|Africa|IvoryCoast|2021	FJ969146.1|Asia|China|2009	0.0139616
CIV-30|Africa|IvoryCoast|2021	FJ969146.1|Asia|China|2009	0.0157068
CIV-T13|Africa|IvoryCoast|2015	FJ969146.1|Asia|China|2009	0.0226876
CIV-T14|Africa|IvoryCoast|2015	FJ969146.1|Asia|China|2009	0.0226876
D00623|Europe|Spain|1989	FJ969146.1|Asia|China|2009	0.0122164
EU790641.1|Asia|China|2006	FJ969146.1|Asia|China|2009	0.0122164
EU790642.1|Asia|China|2004	FJ969146.1|Asia|China|2009	0.0157068
FJ853421|Asia|China|2008	FJ969146.1|Asia|China|2009	0.0069808
FJ853421.1|Asia|China|2008	FJ969146.1|Asia|China|2009	0.0069808
AY684865|Europe|Germany|2006	GQ884045.1|America|USA|2006	0.0104712
AY684872|Europe|Germany|2006	GQ884045.1|America|USA|2006	0.017452
BKF-29|Africa|BurkinaFaso|2020	GQ884045.1|America|USA|2006	0.0157068
BKF-3|Africa|BurkinaFaso|2018	GQ884045.1|America|USA|2006	0.008726
CIV-1|Africa|IvoryCoast|2021	GQ884045.1|America|USA|2006	0.0104712
CIV-19|Africa|IvoryCoast|2021	GQ884045.1|America|USA|2006	0.0122164
CIV-2|Africa|IvoryCoast|2021	GQ884045.1|America|USA|2006	0.0104712
CIV-3|Africa|IvoryCoast|2021	GQ884045.1|America|USA|2006	0.0104712
CIV-30|Africa|IvoryCoast|2021	GQ884045.1|America|USA|2006	0.0122164
CIV-T13|Africa|IvoryCoast|2015	GQ884045.1|America|USA|2006	0.0191972
CIV-T14|Africa|IvoryCoast|2015	GQ884045.1|America|USA|2006	0.0191972
D00623|Europe|Spain|1989	GQ884045.1|America|USA|2006	0.0122164
EU790641.1|Asia|China|2006	GQ884045.1|America|USA|2006	0.0052356
EU790642.1|Asia|China|2004	GQ884045.1|America|USA|2006	0.008726
FJ853421|Asia|China|2008	GQ884045.1|America|USA|2006	0.0069808
FJ853421.1|Asia|China|2008	GQ884045.1|America|USA|2006	0.0069808
FJ969146.1|Asia|China|2009	GQ884045.1|America|USA|2006	0.013986
AY684865|Europe|Germany|2006	GQ884046.1|America|USA|2006	0.00696864
AY684872|Europe|Germany|2006	GQ884046.1|America|USA|2006	0.0139373
BKF-29|Africa|BurkinaFaso|2020	GQ884046.1|America|USA|2006	0.0121951
BKF-3|Africa|BurkinaFaso|2018	GQ884046.1|America|USA|2006	0.00522648
CIV-1|Africa|IvoryCoast|2021	GQ884046.1|America|USA|2006	0.00696864
CIV-19|Africa|IvoryCoast|2021	GQ884046.1|America|USA|2006	0.0087108
CIV-2|Africa|IvoryCoast|2021	GQ884046.1|America|USA|2006	0.00696864
CIV-3|Africa|IvoryCoast|2021	GQ884046.1|America|USA|2006	0.00696864
CIV-30|Africa|IvoryCoast|2021	GQ884046.1|America|USA|2006	0.0087108
CIV-T13|Africa|IvoryCoast|2015	GQ884046.1|America|USA|2006	0.0156794
CIV-T14|Africa|IvoryCoast|2015	GQ884046.1|America|USA|2006	0.0156794
D00623|Europe|Spain|1989	GQ884046.1|America|USA|2006	0.0087108
EU790641.1|Asia|China|2006	GQ884046.1|America|USA|2006	0.00174216
EU790642.1|Asia|China|2004	GQ884046.1|America|USA|2006	0.00522648
FJ853421|Asia|China|2008	GQ884046.1|America|USA|2006	0.00348432
FJ853421.1|Asia|China|2008	GQ884046.1|America|USA|2006	0.00348432
FJ969146.1|Asia|China|2009	GQ884046.1|America|USA|2006	0.0104712
GQ884045.1|America|USA|2006	GQ884046.1|America|USA|2006	0.0034904
AY684865|Europe|Germany|2006	GQ884047|America|USA|2006	0.00696864
AY684872|Europe|Germany|2006	GQ884047|America|USA|2006	0.0139373
BKF-29|Africa|BurkinaFaso|2020	GQ884047|America|USA|2006	0.0121951
BKF-3|Africa|BurkinaFaso|2018	GQ884047|America|USA|2006	0.00522648
CIV-1|Africa|IvoryCoast|2021	GQ884047|America|USA|2006	0.00696864
CIV-19|Africa|IvoryCoast|2021	GQ884047|America|USA|2006	0.0087108
CIV-2|Africa|IvoryCoast|2021	GQ884047|America|USA|2006	0.00696864
CIV-3|Africa|IvoryCoast|2021	GQ884047|America|USA|2006	0.00696864
CIV-30|Africa|IvoryCoast|2021	GQ884047|America|USA|2006	0.0087108
CIV-T13|Africa|IvoryCoast|2015	GQ884047|America|USA|2006	0.0156794
CIV-T14|Africa|IvoryCoast|2015	GQ884047|America|USA|2006	0.0156794
D00623|Europe|Spain|1989	GQ884047|America|USA|2006	0.0087108
EU790641.1|Asia|China|2006	GQ884047|America|USA|2006	0.00174216
EU790642.1|Asia|China|2004	GQ884047|America|USA|2006	0.00522648
FJ853421|Asia|China|2008	GQ884047|America|USA|2006	0.00348432
FJ853421.1|Asia|China|2008	GQ884047|America|USA|2006	0.00348432
FJ969146.1|Asia|China|2009	GQ884047|America|USA|2006	0.0104712
GQ884045.1|America|USA|2006	GQ884047|America|USA|2006	0.0034904
GQ884046.1|America|USA|2006	GQ884047|America|USA|2006	0
AY684865|Europe|Germany|2006	GQ884047.1|America|USA|2006	0.00696864
AY684872|Europe|Germany|2006	GQ884047.1|America|USA|2006	0.0139373
BKF-29|Africa|BurkinaFaso|2020	GQ884047.1|America|USA|2006	0.0121951
BKF-3|Africa|BurkinaFaso|2018	GQ884047.1|America|USA|2006	0.00522648
CIV-1|Africa|IvoryCoast|2021	GQ884047.1|America|USA|2006	0.00696864
CIV-19|Africa|IvoryCoast|2021	GQ884047.1|America|USA|2006	0.0087108
CIV-2|Africa|IvoryCoast|2021	GQ884047.1|America|USA|2006	0.00696864
CIV-3|Africa|IvoryCoast|2021	GQ884047.1|America|USA|2006	0.00696864
CIV-30|Africa|IvoryCoast|2021	GQ884047.1|America|USA|2006	0.0087108
CIV-T13|Africa|IvoryCoast|2015	GQ884047.1|America|USA|2006	0.0156794
CIV-T14|Africa|IvoryCoast|2015	GQ884047.1|America|USA|2006	0.0156794
D00623|Europe|Spain|1989	GQ884047.1|America|USA|2006	0.0087108
EU790641.1|Asia|China|2006	GQ884047.1|America|USA|2006	0.00174216
EU790642.1|Asia|China|2004	GQ884047.1|America|USA|2006	0.00522648
FJ853421|Asia|China|2008	GQ884047.1|America|USA|2006	0.00348432
FJ853421.1|Asia|China|2008	GQ884047.1|America|USA|2006	0.00348432
FJ969146.1|Asia|China|2009	GQ884047.1|America|USA|2006	0.0104712
GQ884045.1|America|USA|2006	GQ884047.1|America|USA|2006	0.0034904
GQ884046.1|America|USA|2006	GQ884047.1|America|USA|2006	0
GQ884047|America|USA|2006	GQ884047.1|America|USA|2006	0
AY684865|Europe|Germany|2006	GU434317.1|Asia|China|2009	0.00696864
AY684872|Europe|Germany|2006	GU434317.1|Asia|China|2009	0.0174216
BKF-29|Africa|BurkinaFaso|2020	GU434317.1|Asia|China|2009	0.0121951
BKF-3|Africa|BurkinaFaso|2018	GU434317.1|Asia|China|2009	0.00522648
CIV-1|Africa|IvoryCoast|2021	GU434317.1|Asia|China|2009	0.00696864
CIV-19|Africa|IvoryCoast|2021	GU434317.1|Asia|China|2009	0.0087108
CIV-2|Africa|IvoryCoast|2021	GU434317.1|Asia|China|2009	0.00696864
CIV-3|Africa|IvoryCoast|2021	GU434317.1|Asia|China|2009	0.00696864
CIV-30|Africa|IvoryCoast|2021	GU434317.1|Asia|China|2009	0.0087108
CIV-T13|Africa|IvoryCoast|2015	GU434317.1|Asia|China|2009	0.0191638
CIV-T14|Africa|IvoryCoast|2015	GU434317.1|Asia|China|2009	0.0191638
D00623|Europe|Spain|1989	GU434317.1|Asia|China|2009	0.0087108
EU790641.1|Asia|China|2006	GU434317.1|Asia|China|2009	0.00522648
EU790642.1|Asia|China|2004	GU434317.1|Asia|China|2009	0.00522648
FJ853421|Asia|China|2008	GU434317.1|Asia|China|2009	0.00348432
FJ853421.1|Asia|China|2008	GU434317.1|Asia|China|2009	0.00348432
FJ969146.1|Asia|China|2009	GU434317.1|Asia|China|2009	0.0104712
GQ884045.1|America|USA|2006	GU434317.1|Asia|China|2009	0.0069808
GQ884046.1|America|USA|2006	GU434317.1|Asia|China|2009	0.00348432
GQ884047|America|USA|2006	GU434317.1|Asia|China|2009	0.00348432
GQ884047.1|America|USA|2006	GU434317.1|Asia|China|2009	0.00348432
AY684865|Europe|Germany|2006	HM355807.1|Asia|China|2010	0.0087108
AY684872|Europe|Germany|2006	HM355807.1|Asia|China|2010	0.0191638
BKF-29|Africa|BurkinaFaso|2020	HM355807.1|Asia|China|2010	0.0139373
BKF-3|Africa|BurkinaFaso|2018	HM355807.1|Asia|China|2010	0.00696864
CIV-1|Africa|IvoryCoast|2021	HM355807.1|Asia|China|2010	0.0087108
CIV-19|Africa|IvoryCoast|2021	HM355807.1|Asia|China|2010	0.010453
CIV-2|Africa|IvoryCoast|2021	HM355807.1|Asia|China|2010	0.0087108
CIV-3|Africa|IvoryCoast|2021	HM355807.1|Asia|China|2010	0.0087108
CIV-30|Africa|IvoryCoast|2021	HM355807.1|Asia|China|2010	0.010453
CIV-T13|Africa|IvoryCoast|2015	HM355807.1|Asia|China|2010	0.0174216
CIV-T14|Africa|IvoryCoast|2015	HM355807.1|Asia|China|2010	0.0174216
D00623|Europe|Spain|1989	HM355807.1|Asia|China|2010	0.00348432
EU790641.1|Asia|China|2006	HM355807.1|Asia|China|2010	0.00696864
EU790642.1|Asia|China|2004	HM355807.1|Asia|China|2010	0.010453
FJ853421|Asia|China|2008	HM355807.1|Asia|China|2010	0.00174216
FJ853421.1|Asia|China|2008	HM355807.1|Asia|China|2010	0.00174216
FJ969146.1|Asia|China|2009	HM355807.1|Asia|China|2010	0.008726
GQ884045.1|America|USA|2006	HM355807.1|Asia|China|2010	0.008726
GQ884046.1|America|USA|2006	HM355807.1|Asia|China|2010	0.00522648
GQ884047|America|USA|2006	HM355807.1|Asia|China|2010	0.00522648
GQ884047.1|America|USA|2006	HM355807.1|Asia|China|2010	0.00522648
GU434317.1|Asia|China|2009	HM355807.1|Asia|China|2010	0.00522648
AY684865|Europe|Germany|2006	HM627652.1|Asia|China|2010	0.00348432
AY684872|Europe|Germany|2006	HM627652.1|Asia|China|2010	0.0209059
BKF-29|Africa|BurkinaFaso|2020	HM627652.1|Asia|China|2010	0.0087108
BKF-3|Africa|BurkinaFaso|2018	HM627652.1|Asia|China|2010	0.00522648
CIV-1|Africa|IvoryCoast|2021	HM627652.1|Asia|China|2010	0.00348432
CIV-19|Africa|IvoryCoast|2021	HM627652.1|Asia|China|2010	0.00522648
CIV-2|Africa|IvoryCoast|2021	HM627652.1|Asia|China|2010	0.00348432
CIV-3|Africa|IvoryCoast|2021	HM627652.1|Asia|China|2010	0.00348432
CIV-30|Africa|IvoryCoast|2021	HM627652.1|Asia|China|2010	0.00522648
CIV-T13|Africa|IvoryCoast|2015	HM627652.1|Asia|China|2010	0.0191638
CIV-T14|Africa|IvoryCoast|2015	HM627652.1|Asia|China|2010	0.0191638
D00623|Europe|Spain|1989	HM627652.1|Asia|China|2010	0.0156794
EU790641.1|Asia|China|2006	HM627652.1|Asia|China|2010	0.0087108
EU790642.1|Asia|China|2004	HM627652.1|Asia|China|2010	0.0121951
FJ853421|Asia|China|2008	HM627652.1|Asia|China|2010	0.010453
FJ853421.1|Asia|China|2008	HM627652.1|Asia|China|2010	0.010453
FJ969146.1|Asia|China|2009	HM627652.1|Asia|China|2010	0.017452
GQ884045.1|America|USA|2006	HM627652.1|Asia|China|2010	0.0139616
GQ884046.1|America|USA|2006	HM627652.1|Asia|China|2010	0.010453
GQ884047|America|USA|2006	HM627652.1|Asia|China|2010	0.010453
GQ884047.1|America|USA|2006	HM627652.1|Asia|China|2010	0.010453
GU434317.1|Asia|China|2009	HM627652.1|Asia|China|2010	0.010453
HM355807.1|Asia|China|2010	HM627652.1|Asia|China|2010	0.0121951
AY684865|Europe|Germany|2006	HM627653|Asia|China|2009	0.0087108
AY684872|Europe|Germany|2006	HM627653|Asia|China|2009	0.0191638
BKF-29|Africa|BurkinaFaso|2020	HM627653|Asia|China|2009	0.0139373
BKF-3|Africa|BurkinaFaso|2018	HM627653|Asia|China|2009	0.00696864
CIV-1|Africa|IvoryCoast|2021	HM627653|Asia|China|2009	0.0087108
CIV-19|Africa|IvoryCoast|2021	HM627653|Asia|China|2009	0.010453
CIV-2|Africa|IvoryCoast|2021	HM627653|Asia|China|2009	0.0087108
CIV-3|Africa|IvoryCoast|2021	HM627653|Asia|China|2009	0.0087108
CIV-30|Africa|IvoryCoast|2021	HM627653|Asia|China|2009	0.010453
CIV-T13|Africa|IvoryCoast|2015	HM627653|Asia|China|2009	0.0174216
CIV-T14|Africa|IvoryCoast|2015	HM627653|Asia|China|2009	0.0174216
D00623|Europe|Spain|1989	HM627653|Asia|China|2009	0.0139373
EU790641.1|Asia|China|2006	HM627653|Asia|China|2009	0.00696864
EU790642.1|Asia|China|2004	HM627653|Asia|China|2009	0.00348432
FJ853421|Asia|China|2008	HM627653|Asia|China|2009	0.0087108
FJ853421.1|Asia|China|2008	HM627653|Asia|China|2009	0.0087108
FJ969146.1|Asia|China|2009	HM627653|Asia|China|2009	0.0157068
GQ884045.1|America|USA|2006	HM627653|Asia|China|2009	0.008726
GQ884046.1|America|USA|2006	HM627653|Asia|China|2009	0.00522648
GQ884047|America|USA|2006	HM627653|Asia|China|2009	0.00522648
GQ884047.1|America|USA|2006	HM627653|Asia|China|2009	0.00522648
GU434317.1|Asia|China|2009	HM627653|Asia|China|2009	0.00522648
HM355807.1|Asia|China|2010	HM627653|Asia|China|2009	0.010453
HM627652.1|Asia|China|2010	HM627653|Asia|China|2009	0.0121951
AY684865|Europe|Germany|2006	HM627653.1|Asia|China|2009	0.0087108
AY684872|Europe|Germany|2006	HM627653.1|Asia|China|2009	0.0191638
BKF-29|Africa|BurkinaFaso|2020	HM627653.1|Asia|China|2009	0.0139373
BKF-3|Africa|BurkinaFaso|2018	HM627653.1|Asia|China|2009	0.00696864
CIV-1|Africa|IvoryCoast|2021	HM627653.1|Asia|China|2009	0.0087108
CIV-19|Africa|IvoryCoast|2021	HM627653.1|Asia|China|2009	0.010453
CIV-2|Africa|IvoryCoast|2021	HM627653.1|Asia|China|2009	0.0087108
CIV-3|Africa|IvoryCoast|2021	HM627653.1|Asia|China|2009	0.0087108
CIV-30|Africa|IvoryCoast|2021	HM627653.1|Asia|China|2009	0.010453
CIV-T13|Africa|IvoryCoast|2015	HM627653.1|Asia|China|2009	0.0174216
CIV-T14|Africa|IvoryCoast|2015	HM627653.1|Asia|China|2009	0.0174216
D00623|Europe|Spain|1989	HM627653.1|Asia|China|2009	0.0139373
EU790641.1|Asia|China|2006	HM627653.1|Asia|China|2009	0.00696864
EU790642.1|Asia|China|2004	HM627653.1|Asia|China|2009	0.00348432
FJ853421|Asia|China|2008	HM627653.1|Asia|China|2009	0.0087108
FJ853421.1|Asia|China|2008	HM627653.1|Asia|China|2009	0.0087108
FJ969146.1|Asia|China|2009	HM627653.1|Asia|China|2009	0.0157068
GQ884045.1|America|USA|2006	HM627653.1|Asia|China|2009	0.008726
GQ884046.1|America|USA|2006	HM627653.1|Asia|China|2009	0.00522648
GQ884047|America|USA|2006	HM627653.1|Asia|China|2009	0.00522648
GQ884047.1|America|USA|2006	HM627653.1|Asia|China|2009	0.00522648
GU434317.1|Asia|China|2009	HM627653.1|Asia|China|2009	0.00522648
HM355807.1|Asia|China|2010	HM627653.1|Asia|China|2009	0.010453
HM627652.1|Asia|China|2010	HM627653.1|Asia|China|2009	0.0121951
HM627653|Asia|China|2009	HM627653.1|Asia|China|2009	0
AY684865|Europe|Germany|2006	HM989009.1|Asia|China|1989	0.0087108
AY684872|Europe|Germany|2006	HM989009.1|Asia|China|1989	0.0191638
BKF-29|Africa|BurkinaFaso|2020	HM989009.1|Asia|China|1989	0.0139373
BKF-3|Africa|BurkinaFaso|2018	HM989009.1|Asia|China|1989	0.00696864
CIV-1|Africa|IvoryCoast|2021	HM989009.1|Asia|China|1989	0.0087108
CIV-19|Africa|IvoryCoast|2021	HM989009.1|Asia|China|1989	0.010453
CIV-2|Africa|IvoryCoast|2021	HM989009.1|Asia|China|1989	0.0087108
CIV-3|Africa|IvoryCoast|2021	HM989009.1|Asia|China|1989	0.0087108
CIV-30|Africa|IvoryCoast|2021	HM989009.1|Asia|China|1989	0.010453
CIV-T13|Africa|IvoryCoast|2015	HM989009.1|Asia|China|1989	0.0174216
CIV-T14|Africa|IvoryCoast|2015	HM989009.1|Asia|China|1989	0.0174216
D00623|Europe|Spain|1989	HM989009.1|Asia|China|1989	0.00348432
EU790641.1|Asia|China|2006	HM989009.1|Asia|China|1989	0.00696864
EU790642.1|Asia|China|2004	HM989009.1|Asia|China|1989	0.010453
FJ853421|Asia|China|2008	HM989009.1|Asia|China|1989	0.00174216
FJ853421.1|Asia|China|2008	HM989009.1|Asia|China|1989	0.00174216
FJ969146.1|Asia|China|2009	HM989009.1|Asia|China|1989	0.008726
GQ884045.1|America|USA|2006	HM989009.1|Asia|China|1989	0.008726
GQ884046.1|America|USA|2006	HM989009.1|Asia|China|1989	0.00522648
GQ884047|America|USA|2006	HM989009.1|Asia|China|1989	0.00522648
GQ884047.1|America|USA|2006	HM989009.1|Asia|China|1989	0.00522648
GU434317.1|Asia|China|2009	HM989009.1|Asia|China|1989	0.00522648
HM355807.1|Asia|China|2010	HM989009.1|Asia|China|1989	0
HM627652.1|Asia|China|2010	HM989009.1|Asia|China|1989	0.0121951
HM627653|Asia|China|2009	HM989009.1|Asia|China|1989	0.010453
HM627653.1|Asia|China|2009	HM989009.1|Asia|China|1989	0.010453
AY684865|Europe|Germany|2006	JN872448|Asia|China|2010	0.0087108
AY684872|Europe|Germany|2006	JN872448|Asia|China|2010	0.0121951
BKF-29|Africa|BurkinaFaso|2020	JN872448|Asia|China|2010	0.0139373
BKF-3|Africa|BurkinaFaso|2018	JN872448|Asia|China|2010	0.00696864
CIV-1|Africa|IvoryCoast|2021	JN872448|Asia|China|2010	0.0087108
CIV-19|Africa|IvoryCoast|2021	JN872448|Asia|China|2010	0.010453
CIV-2|Africa|IvoryCoast|2021	JN872448|Asia|China|2010	0.0087108
CIV-3|Africa|IvoryCoast|2021	JN872448|Asia|China|2010	0.0087108
CIV-30|Africa|IvoryCoast|2021	JN872448|Asia|China|2010	0.010453
CIV-T13|Africa|IvoryCoast|2015	JN872448|Asia|China|2010	0.0139373
CIV-T14|Africa|IvoryCoast|2015	JN872448|Asia|China|2010	0.0139373
D00623|Europe|Spain|1989	JN872448|Asia|China|2010	0.010453
EU790641.1|Asia|China|2006	JN872448|Asia|China|2010	0
EU790642.1|Asia|China|2004	JN872448|Asia|China|2010	0.00696864
FJ853421|Asia|China|2008	JN872448|Asia|China|2010	0.00522648
FJ853421.1|Asia|China|2008	JN872448|Asia|China|2010	0.00522648
FJ969146.1|Asia|China|2009	JN872448|Asia|China|2010	0.0122164
GQ884045.1|America|USA|2006	JN872448|Asia|China|2010	0.0052356
GQ884046.1|America|USA|2006	JN872448|Asia|China|2010	0.00174216
GQ884047|America|USA|2006	JN872448|Asia|China|2010	0.00174216
GQ884047.1|America|USA|2006	JN872448|Asia|China|2010	0.00174216
GU434317.1|Asia|China|2009	JN872448|Asia|China|2010	0.00522648
HM355807.1|Asia|China|2010	JN872448|Asia|China|2010	0.00696864
HM627652.1|Asia|China|2010	JN872448|Asia|China|2010	0.0087108
HM627653|Asia|China|2009	JN872448|Asia|China|2010	0.00696864
HM627653.1|Asia|China|2009	JN872448|Asia|China|2010	0.00696864
HM989009.1|Asia|China|1989	JN872448|Asia|China|2010	0.00696864
AY684865|Europe|Germany|2006	JN872448.1|Asia|China|2010	0.0087108
AY684872|Europe|Germany|2006	JN872448.1|Asia|China|2010	0.0121951
BKF-29|Africa|BurkinaFaso|2020	JN872448.1|Asia|China|2010	0.0139373
BKF-3|Africa|BurkinaFaso|2018	JN872448.1|Asia|China|2010	0.00696864
CIV-1|Africa|IvoryCoast|2021	JN872448.1|Asia|China|2010	0.0087108
CIV-19|Africa|IvoryCoast|2021	JN872448.1|Asia|China|2010	0.010453
CIV-2|Africa|IvoryCoast|2021	JN872448.1|Asia|China|2010	0.0087108
CIV-3|Africa|IvoryCoast|2021	JN872448.1|Asia|China|2010	0.0087108
CIV-30|Africa|IvoryCoast|2021	JN872448.1|Asia|China|2010	0.010453
CIV-T13|Africa|IvoryCoast|2015	JN872448.1|Asia|China|2010	0.0139373
CIV-T14|Africa|IvoryCoast|2015	JN872448.1|Asia|China|2010	0.0139373
D00623|Europe|Spain|1989	JN872448.1|Asia|China|2010	0.010453
EU790641.1|Asia|China|2006	JN872448.1|Asia|China|2010	0
EU790642.1|Asia|China|2004	JN872448.1|Asia|China|2010	0.00696864
FJ853421|Asia|China|2008	JN872448.1|Asia|China|2010	0.00522648
FJ853421.1|Asia|China|2008	JN872448.1|Asia|China|2010	0.00522648
FJ969146.1|Asia|China|2009	JN872448.1|Asia|China|2010	0.0122164
GQ884045.1|America|USA|2006	JN872448.1|Asia|China|2010	0.0052356
GQ884046.1|America|USA|2006	JN872448.1|Asia|China|2010	0.00174216
GQ884047|America|USA|2006	JN872448.1|Asia|China|2010	0.00174216
GQ884047.1|America|USA|2006	JN872448.1|Asia|China|2010	0.00174216
GU434317.1|Asia|China|2009	JN872448.1|Asia|China|2010	0.00522648
HM355807.1|Asia|China|2010	JN872448.1|Asia|China|2010	0.00696864
HM627652.1|Asia|China|2010	JN872448.1|Asia|China|2010	0.0087108
HM627653|Asia|China|2009	JN872448.1|Asia|China|2010	0.00696864
HM627653.1|Asia|China|2009	JN872448.1|Asia|China|2010	0.00696864
HM989009.1|Asia|China|1989	JN872448.1|Asia|China|2010	0.00696864
JN872448|Asia|China|2010	JN872448.1|Asia|China|2010	0
AY684865|Europe|Germany|2006	JN968975.1|Asia|China|2010	0.00696864
AY684872|Europe|Germany|2006	JN968975.1|Asia|China|2010	0.0174216
BKF-29|Africa|BurkinaFaso|2020	JN968975.1|Asia|China|2010	0.0121951
BKF-3|Africa|BurkinaFaso|2018	JN968975.1|Asia|China|2010	0.00522648
CIV-1|Africa|IvoryCoast|2021	JN968975.1|Asia|China|2010	0.00696864
CIV-19|Africa|IvoryCoast|2021	JN968975.1|Asia|China|2010	0.0087108
CIV-2|Africa|IvoryCoast|2021	JN968975.1|Asia|China|2010	0.00696864
CIV-3|Africa|IvoryCoast|2021	JN968975.1|Asia|China|2010	0.00696864
CIV-30|Africa|IvoryCoast|2021	JN968975.1|Asia|China|2010	0.0087108
CIV-T13|Africa|IvoryCoast|2015	JN968975.1|Asia|China|2010	0.0156794
CIV-T14|Africa|IvoryCoast|2015	JN968975.1|Asia|China|2010	0.0156794
D00623|Europe|Spain|1989	JN968975.1|Asia|China|2010	0.00522648
EU790641.1|Asia|China|2006	JN968975.1|Asia|China|2010	0.00522648
EU790642.1|Asia|China|2004	JN968975.1|Asia|China|2010	0.0087108
FJ853421|Asia|China|2008	JN968975.1|Asia|China|2010	0
FJ853421.1|Asia|China|2008	JN968975.1|Asia|China|2010	0
FJ969146.1|Asia|China|2009	JN968975.1|Asia|China|2010	0.0069808
GQ884045.1|America|USA|2006	JN968975.1|Asia|China|2010	0.0069808
GQ884046.1|America|USA|2006	JN968975.1|Asia|China|2010	0.00348432
GQ884047|America|USA|2006	JN968975.1|Asia|China|2010	0.00348432
GQ884047.1|America|USA|2006	JN968975.1|Asia|China|2010	0.00348432
GU434317.1|Asia|China|2009	JN968975.1|Asia|China|2010	0.00348432
HM355807.1|Asia|China|2010	JN968975.1|Asia|China|2010	0.00174216
HM627652.1|Asia|China|2010	JN968975.1|Asia|China|2010	0.010453
HM627653|Asia|China|2009	JN968975.1|Asia|China|2010	0.0087108
HM627653.1|Asia|China|2009	JN968975.1|Asia|China|2010	0.0087108
HM989009.1|Asia|China|1989	JN968975.1|Asia|China|2010	0.00174216
JN872448|Asia|China|2010	JN968975.1|Asia|China|2010	0.00522648
JN872448.1|Asia|China|2010	JN968975.1|Asia|China|2010	0.00522648
AY684865|Europe|Germany|2006	JQ249913.1|Europe|Romania|2011	0.0087108
AY684872|Europe|Germany|2006	JQ249913.1|Europe|Romania|2011	0.0121951
BKF-29|Africa|BurkinaFaso|2020	JQ249913.1|Europe|Romania|2011	0.0139373
BKF-3|Africa|BurkinaFaso|2018	JQ249913.1|Europe|Romania|2011	0.00696864
CIV-1|Africa|IvoryCoast|2021	JQ249913.1|Europe|Romania|2011	0.0087108
CIV-19|Africa|IvoryCoast|2021	JQ249913.1|Europe|Romania|2011	0.010453
CIV-2|Africa|IvoryCoast|2021	JQ249913.1|Europe|Romania|2011	0.0087108
CIV-3|Africa|IvoryCoast|2021	JQ249913.1|Europe|Romania|2011	0.0087108
CIV-30|Africa|IvoryCoast|2021	JQ249913.1|Europe|Romania|2011	0.010453
CIV-T13|Africa|IvoryCoast|2015	JQ249913.1|Europe|Romania|2011	0.0174216
CIV-T14|Africa|IvoryCoast|2015	JQ249913.1|Europe|Romania|2011	0.0174216
D00623|Europe|Spain|1989	JQ249913.1|Europe|Romania|2011	0.010453
EU790641.1|Asia|China|2006	JQ249913.1|Europe|Romania|2011	0.00348432
EU790642.1|Asia|China|2004	JQ249913.1|Europe|Romania|2011	0.00696864
FJ853421|Asia|China|2008	JQ249913.1|Europe|Romania|2011	0.00522648
FJ853421.1|Asia|China|2008	JQ249913.1|Europe|Romania|2011	0.00522648
FJ969146.1|Asia|China|2009	JQ249913.1|Europe|Romania|2011	0.0122164
GQ884045.1|America|USA|2006	JQ249913.1|Europe|Romania|2011	0.0052356
GQ884046.1|America|USA|2006	JQ249913.1|Europe|Romania|2011	0.00174216
GQ884047|America|USA|2006	JQ249913.1|Europe|Romania|2011	0.00174216
GQ884047.1|America|USA|2006	JQ249913.1|Europe|Romania|2011	0.00174216
GU434317.1|Asia|China|2009	JQ249913.1|Europe|Romania|2011	0.00522648
HM355807.1|Asia|China|2010	JQ249913.1|Europe|Romania|2011	0.00696864
HM627652.1|Asia|China|2010	JQ249913.1|Europe|Romania|2011	0.0121951
HM627653|Asia|China|2009	JQ249913.1|Europe|Romania|2011	0.00696864
HM627653.1|Asia|China|2009	JQ249913.1|Europe|Romania|2011	0.00696864
HM989009.1|Asia|China|1989	JQ249913.1|Europe|Romania|2011	0.00696864
JN872448|Asia|China|2010	JQ249913.1|Europe|Romania|2011	0.00348432
JN872448.1|Asia|China|2010	JQ249913.1|Europe|Romania|2011	0.00348432
JN968975.1|Asia|China|2010	JQ249913.1|Europe|Romania|2011	0.00522648
AY684865|Europe|Germany|2006	JQ249914.1|Europe|Romania|2011	0.00696864
AY684872|Europe|Germany|2006	JQ249914.1|Europe|Romania|2011	0.0174216
BKF-29|Africa|BurkinaFaso|2020	JQ249914.1|Europe|Romania|2011	0.0121951
BKF-3|Africa|BurkinaFaso|2018	JQ249914.1|Europe|Romania|2011	0.00522648
CIV-1|Africa|IvoryCoast|2021	JQ249914.1|Europe|Romania|2011	0.00696864
CIV-19|Africa|IvoryCoast|2021	JQ249914.1|Europe|Romania|2011	0.0087108
CIV-2|Africa|IvoryCoast|2021	JQ249914.1|Europe|Romania|2011	0.00696864
CIV-3|Africa|IvoryCoast|2021	JQ249914.1|Europe|Romania|2011	0.00696864
CIV-30|Africa|IvoryCoast|2021	JQ249914.1|Europe|Romania|2011	0.0087108
CIV-T13|Africa|IvoryCoast|2015	JQ249914.1|Europe|Romania|2011	0.0156794
CIV-T14|Africa|IvoryCoast|2015	JQ249914.1|Europe|Romania|2011	0.0156794
D00623|Europe|Spain|1989	JQ249914.1|Europe|Romania|2011	0.0121951
EU790641.1|Asia|China|2006	JQ249914.1|Europe|Romania|2011	0.00522648
EU790642.1|Asia|China|2004	JQ249914.1|Europe|Romania|2011	0.00174216
FJ853421|Asia|China|2008	JQ249914.1|Europe|Romania|2011	0.00696864
FJ853421.1|Asia|China|2008	JQ249914.1|Europe|Romania|2011	0.00696864
FJ969146.1|Asia|China|2009	JQ249914.1|Europe|Romania|2011	0.0139616
GQ884045.1|America|USA|2006	JQ249914.1|Europe|Romania|2011	0.0069808
GQ884046.1|America|USA|2006	JQ249914.1|Europe|Romania|2011	0.00348432
GQ884047|America|USA|2006	JQ249914.1|Europe|Romania|2011	0.00348432
GQ884047.1|America|USA|2006	JQ249914.1|Europe|Romania|2011	0.00348432
GU434317.1|Asia|China|2009	JQ249914.1|Europe|Romania|2011	0.00348432
HM355807.1|Asia|China|2010	JQ249914.1|Europe|Romania|2011	0.0087108
HM627652.1|Asia|China|2010	JQ249914.1|Europe|Romania|2011	0.010453
HM627653|Asia|China|2009	JQ249914.1|Europe|Romania|2011	0.00174216
HM627653.1|Asia|China|2009	JQ249914.1|Europe|Romania|2011	0.00174216
HM989009.1|Asia|China|1989	JQ249914.1|Europe|Romania|2011	0.0087108
JN872448|Asia|China|2010	JQ249914.1|Europe|Romania|2011	0.00522648
JN872448.1|Asia|China|2010	JQ249914.1|Europe|Romania|2011	0.00522648
JN968975.1|Asia|China|2010	JQ249914.1|Europe|Romania|2011	0.00696864
JQ249913.1|Europe|Romania|2011	JQ249914.1|Europe|Romania|2011	0.00522648
AY684865|Europe|Germany|2006	JQ249915.1|Europe|Romania|2011	0
AY684872|Europe|Germany|2006	JQ249915.1|Europe|Romania|2011	0.0209059
BKF-29|Africa|BurkinaFaso|2020	JQ249915.1|Europe|Romania|2011	0.00522648
BKF-3|Africa|BurkinaFaso|2018	JQ249915.1|Europe|Romania|2011	0.00174216
CIV-1|Africa|IvoryCoast|2021	JQ249915.1|Europe|Romania|2011	0
CIV-19|Africa|IvoryCoast|2021	JQ249915.1|Europe|Romania|2011	0.00174216
CIV-2|Africa|IvoryCoast|2021	JQ249915.1|Europe|Romania|2011	0
CIV-3|Africa|IvoryCoast|2021	JQ249915.1|Europe|Romania|2011	0
CIV-30|Africa|IvoryCoast|2021	JQ249915.1|Europe|Romania|2011	0.00174216
CIV-T13|Africa|IvoryCoast|2015	JQ249915.1|Europe|Romania|2011	0.0191638
CIV-T14|Africa|IvoryCoast|2015	JQ249915.1|Europe|Romania|2011	0.0191638
D00623|Europe|Spain|1989	JQ249915.1|Europe|Romania|2011	0.0121951
EU790641.1|Asia|China|2006	JQ249915.1|Europe|Romania|2011	0.0087108
EU790642.1|Asia|China|2004	JQ249915.1|Europe|Romania|2011	0.0087108
FJ853421|Asia|China|2008	JQ249915.1|Europe|Romania|2011	0.00696864
FJ853421.1|Asia|China|2008	JQ249915.1|Europe|Romania|2011	0.00696864
FJ969146.1|Asia|China|2009	JQ249915.1|Europe|Romania|2011	0.0139616
GQ884045.1|America|USA|2006	JQ249915.1|Europe|Romania|2011	0.0104712
GQ884046.1|America|USA|2006	JQ249915.1|Europe|Romania|2011	0.00696864
GQ884047|America|USA|2006	JQ249915.1|Europe|Romania|2011	0.00696864
GQ884047.1|America|USA|2006	JQ249915.1|Europe|Romania|2011	0.00696864
GU434317.1|Asia|China|2009	JQ249915.1|Europe|Romania|2011	0.00696864
HM355807.1|Asia|China|2010	JQ249915.1|Europe|Romania|2011	0.0087108
HM627652.1|Asia|China|2010	JQ249915.1|Europe|Romania|2011	0.00348432
HM627653|Asia|China|2009	JQ249915.1|Europe|Romania|2011	0.0087108
HM627653.1|Asia|China|2009	JQ249915.1|Europe|Romania|2011	0.0087108
HM989009.1|Asia|China|1989	JQ249915.1|Europe|Romania|2011	0.0087108
JN872448|Asia|China|2010	JQ249915.1|Europe|Romania|2011	0.0087108
JN872448.1|Asia|China|2010	JQ249915.1|Europe|Romania|2011	0.0087108
JN968975.1|Asia|China|2010	JQ249915.1|Europe|Romania|2011	0.00696864
JQ249913.1|Europe|Romania|2011	JQ249915.1|Europe|Romania|2011	0.0087108
JQ249914.1|Europe|Romania|2011	JQ249915.1|Europe|Romania|2011	0.00696864
AY684865|Europe|Germany|2006	JQ249916|Europe|Romania|2011	0.0087108
AY684872|Europe|Germany|2006	JQ249916|Europe|Romania|2011	0.0121951
BKF-29|Africa|BurkinaFaso|2020	JQ249916|Europe|Romania|2011	0.0139373
BKF-3|Africa|BurkinaFaso|2018	JQ249916|Europe|Romania|2011	0.00696864
CIV-1|Africa|IvoryCoast|2021	JQ249916|Europe|Romania|2011	0.0087108
CIV-19|Africa|IvoryCoast|2021	JQ249916|Europe|Romania|2011	0.010453
CIV-2|Africa|IvoryCoast|2021	JQ249916|Europe|Romania|2011	0.0087108
CIV-3|Africa|IvoryCoast|2021	JQ249916|Europe|Romania|2011	0.0087108
CIV-30|Africa|IvoryCoast|2021	JQ249916|Europe|Romania|2011	0.010453
CIV-T13|Africa|IvoryCoast|2015	JQ249916|Europe|Romania|2011	0.0174216
CIV-T14|Africa|IvoryCoast|2015	JQ249916|Europe|Romania|2011	0.0174216
D00623|Europe|Spain|1989	JQ249916|Europe|Romania|2011	0.010453
EU790641.1|Asia|China|2006	JQ249916|Europe|Romania|2011	0.00348432
EU790642.1|Asia|China|2004	JQ249916|Europe|Romania|2011	0.00696864
FJ853421|Asia|China|2008	JQ249916|Europe|Romania|2011	0.00522648
FJ853421.1|Asia|China|2008	JQ249916|Europe|Romania|2011	0.00522648
FJ969146.1|Asia|China|2009	JQ249916|Europe|Romania|2011	0.0122164
GQ884045.1|America|USA|2006	JQ249916|Europe|Romania|2011	0.0052356
GQ884046.1|America|USA|2006	JQ249916|Europe|Romania|2011	0.00174216
GQ884047|America|USA|2006	JQ249916|Europe|Romania|2011	0.00174216
GQ884047.1|America|USA|2006	JQ249916|Europe|Romania|2011	0.00174216
GU434317.1|Asia|China|2009	JQ249916|Europe|Romania|2011	0.00522648
HM355807.1|Asia|China|2010	JQ249916|Europe|Romania|2011	0.00696864
HM627652.1|Asia|China|2010	JQ249916|Europe|Romania|2011	0.0121951
HM627653|Asia|China|2009	JQ249916|Europe|Romania|2011	0.00696864
HM627653.1|Asia|China|2009	JQ249916|Europe|Romania|2011	0.00696864
HM989009.1|Asia|China|1989	JQ249916|Europe|Romania|2011	0.00696864
JN872448|Asia|China|2010	JQ249916|Europe|Romania|2011	0.00348432
JN872448.1|Asia|China|2010	JQ249916|Europe|Romania|2011	0.00348432
JN968975.1|Asia|China|2010	JQ249916|Europe|Romania|2011	0.00522648
JQ249913.1|Europe|Romania|2011	JQ249916|Europe|Romania|2011	0
JQ249914.1|Europe|Romania|2011	JQ249916|Europe|Romania|2011	0.00522648
JQ249915.1|Europe|Romania|2011	JQ249916|Europe|Romania|2011	0.0087108
AY684865|Europe|Germany|2006	JQ249916.1|Europe|Romania|2011	0.0087108
AY684872|Europe|Germany|2006	JQ249916.1|Europe|Romania|2011	0.0121951
BKF-29|Africa|BurkinaFaso|2020	JQ249916.1|Europe|Romania|2011	0.0139373
BKF-3|Africa|BurkinaFaso|2018	JQ249916.1|Europe|Romania|2011	0.00696864
CIV-1|Africa|IvoryCoast|2021	JQ249916.1|Europe|Romania|2011	0.0087108
CIV-19|Africa|IvoryCoast|2021	JQ249916.1|Europe|Romania|2011	0.010453
CIV-2|Africa|IvoryCoast|2021	JQ249916.1|Europe|Romania|2011	0.0087108
CIV-3|Africa|IvoryCoast|2021	JQ249916.1|Europe|Romania|2011	0.0087108
CIV-30|Africa|IvoryCoast|2021	JQ249916.1|Europe|Romania|2011	0.010453
CIV-T13|Africa|IvoryCoast|2015	JQ249916.1|Europe|Romania|2011	0.0174216
CIV-T14|Africa|IvoryCoast|2015	JQ249916.1|Europe|Romania|2011	0.0174216
D00623|Europe|Spain|1989	JQ249916.1|Europe|Romania|2011	0.010453
EU790641.1|Asia|China|2006	JQ249916.1|Europe|Romania|2011	0.00348432
EU790642.1|Asia|China|2004	JQ249916.1|Europe|Romania|2011	0.00696864
FJ853421|Asia|China|2008	JQ249916.1|Europe|Romania|2011	0.00522648
FJ853421.1|Asia|China|2008	JQ249916.1|Europe|Romania|2011	0.00522648
FJ969146.1|Asia|China|2009	JQ249916.1|Europe|Romania|2011	0.0122164
GQ884045.1|America|USA|2006	JQ249916.1|Europe|Romania|2011	0.0052356
GQ884046.1|America|USA|2006	JQ249916.1|Europe|Romania|2011	0.00174216
GQ884047|America|USA|2006	JQ249916.1|Europe|Romania|2011	0.00174216
GQ884047.1|America|USA|2006	JQ249916.1|Europe|Romania|2011	0.00174216
GU434317.1|Asia|China|2009	JQ249916.1|Europe|Romania|2011	0.00522648
HM355807.1|Asia|China|2010	JQ249916.1|Europe|Romania|2011	0.00696864
HM627652.1|Asia|China|2010	JQ249916.1|Europe|Romania|2011	0.0121951
HM627653|Asia|China|2009	JQ249916.1|Europe|Romania|2011	0.00696864
HM627653.1|Asia|China|2009	JQ249916.1|Europe|Romania|2011	0.00696864
HM989009.1|Asia|China|1989	JQ249916.1|Europe|Romania|2011	0.00696864
JN872448|Asia|China|2010	JQ249916.1|Europe|Romania|2011	0.00348432
JN872448.1|Asia|China|2010	JQ249916.1|Europe|Romania|2011	0.00348432
JN968975.1|Asia|China|2010	JQ249916.1|Europe|Romania|2011	0.00522648
JQ249913.1|Europe|Romania|2011	JQ249916.1|Europe|Romania|2011	0
JQ249914.1|Europe|Romania|2011	JQ249916.1|Europe|Romania|2011	0.00522648
JQ249915.1|Europe|Romania|2011	JQ249916.1|Europe|Romania|2011	0.0087108
JQ249916|Europe|Romania|2011	JQ249916.1|Europe|Romania|2011	0
AY684865|Europe|Germany|2006	JQ249917.1|Europe|Romania|2011	0
AY684872|Europe|Germany|2006	JQ249917.1|Europe|Romania|2011	0.0209059
BKF-29|Africa|BurkinaFaso|2020	JQ249917.1|Europe|Romania|2011	0.00522648
BKF-3|Africa|BurkinaFaso|2018	JQ249917.1|Europe|Romania|2011	0.00174216
CIV-1|Africa|IvoryCoast|2021	JQ249917.1|Europe|Romania|2011	0
CIV-19|Africa|IvoryCoast|2021	JQ249917.1|Europe|Romania|2011	0.00174216
CIV-2|Africa|IvoryCoast|2021	JQ249917.1|Europe|Romania|2011	0
CIV-3|Africa|IvoryCoast|2021	JQ249917.1|Europe|Romania|2011	0
CIV-30|Africa|IvoryCoast|2021	JQ249917.1|Europe|Romania|2011	0.00174216
CIV-T13|Africa|IvoryCoast|2015	JQ249917.1|Europe|Romania|2011	0.0191638
CIV-T14|Africa|IvoryCoast|2015	JQ249917.1|Europe|Romania|2011	0.0191638
D00623|Europe|Spain|1989	JQ249917.1|Europe|Romania|2011	0.0121951
EU790641.1|Asia|China|2006	JQ249917.1|Europe|Romania|2011	0.0087108
EU790642.1|Asia|China|2004	JQ249917.1|Europe|Romania|2011	0.0087108
FJ853421|Asia|China|2008	JQ249917.1|Europe|Romania|2011	0.00696864
FJ853421.1|Asia|China|2008	JQ249917.1|Europe|Romania|2011	0.00696864
FJ969146.1|Asia|China|2009	JQ249917.1|Europe|Romania|2011	0.0139616
GQ884045.1|America|USA|2006	JQ249917.1|Europe|Romania|2011	0.0104712
GQ884046.1|America|USA|2006	JQ249917.1|Europe|Romania|2011	0.00696864
GQ884047|America|USA|2006	JQ249917.1|Europe|Romania|2011	0.00696864
GQ884047.1|America|USA|2006	JQ249917.1|Europe|Romania|2011	0.00696864
GU434317.1|Asia|China|2009	JQ249917.1|Europe|Romania|2011	0.00696864
HM355807.1|Asia|China|2010	JQ249917.1|Europe|Romania|2011	0.0087108
HM627652.1|Asia|China|2010	JQ249917.1|Europe|Romania|2011	0.00348432
HM627653|Asia|China|2009	JQ249917.1|Europe|Romania|2011	0.0087108
HM627653.1|Asia|China|2009	JQ249917.1|Europe|Romania|2011	0.0087108
HM989009.1|Asia|China|1989	JQ249917.1|Europe|Romania|2011	0.0087108
JN872448|Asia|China|2010	JQ249917.1|Europe|Romania|2011	0.0087108
JN872448.1|Asia|China|2010	JQ249917.1|Europe|Romania|2011	0.0087108
JN968975.1|Asia|China|2010	JQ249917.1|Europe|Romania|2011	0.00696864
JQ249913.1|Europe|Romania|2011	JQ249917.1|Europe|Romania|2011	0.0087108
JQ249914.1|Europe|Romania|2011	JQ249917.1|Europe|Romania|2011	0.00696864
JQ249915.1|Europe|Romania|2011	JQ249917.1|Europe|Romania|2011	0
JQ249916|Europe|Romania|2011	JQ249917.1|Europe|Romania|2011	0.0087108
JQ249916.1|Europe|Romania|2011	JQ249917.1|Europe|Romania|2011	0.0087108
AY684865|Europe|Germany|2006	JQ249918.1|Europe|Romania|2011	0.00522648
AY684872|Europe|Germany|2006	JQ249918.1|Europe|Romania|2011	0.0156794
BKF-29|Africa|BurkinaFaso|2020	JQ249918.1|Europe|Romania|2011	0.010453
BKF-3|Africa|BurkinaFaso|2018	JQ249918.1|Europe|Romania|2011	0.00696864
CIV-1|Africa|IvoryCoast|2021	JQ249918.1|Europe|Romania|2011	0.00522648
CIV-19|Africa|IvoryCoast|2021	JQ249918.1|Europe|Romania|2011	0.00696864
CIV-2|Africa|IvoryCoast|2021	JQ249918.1|Europe|Romania|2011	0.00522648
CIV-3|Africa|IvoryCoast|2021	JQ249918.1|Europe|Romania|2011	0.00522648
CIV-30|Africa|IvoryCoast|2021	JQ249918.1|Europe|Romania|2011	0.00696864
CIV-T13|Africa|IvoryCoast|2015	JQ249918.1|Europe|Romania|2011	0.0174216
CIV-T14|Africa|IvoryCoast|2015	JQ249918.1|Europe|Romania|2011	0.0174216
D00623|Europe|Spain|1989	JQ249918.1|Europe|Romania|2011	0.010453
EU790641.1|Asia|China|2006	JQ249918.1|Europe|Romania|2011	0.00348432
EU790642.1|Asia|China|2004	JQ249918.1|Europe|Romania|2011	0.00696864
FJ853421|Asia|China|2008	JQ249918.1|Europe|Romania|2011	0.00522648
FJ853421.1|Asia|China|2008	JQ249918.1|Europe|Romania|2011	0.00522648
FJ969146.1|Asia|China|2009	JQ249918.1|Europe|Romania|2011	0.0122164
GQ884045.1|America|USA|2006	JQ249918.1|Europe|Romania|2011	0.0052356
GQ884046.1|America|USA|2006	JQ249918.1|Europe|Romania|2011	0.00174216
GQ884047|America|USA|2006	JQ249918.1|Europe|Romania|2011	0.00174216
GQ884047.1|America|USA|2006	JQ249918.1|Europe|Romania|2011	0.00174216
GU434317.1|Asia|China|2009	JQ249918.1|Europe|Romania|2011	0.00522648
HM355807.1|Asia|China|2010	JQ249918.1|Europe|Romania|2011	0.00696864
HM627652.1|Asia|China|2010	JQ249918.1|Europe|Romania|2011	0.0087108
HM627653|Asia|China|2009	JQ249918.1|Europe|Romania|2011	0.00696864
HM627653.1|Asia|China|2009	JQ249918.1|Europe|Romania|2011	0.00696864
HM989009.1|Asia|China|1989	JQ249918.1|Europe|Romania|2011	0.00696864
JN872448|Asia|China|2010	JQ249918.1|Europe|Romania|2011	0.00348432
JN872448.1|Asia|China|2010	JQ249918.1|Europe|Romania|2011	0.00348432
JN968975.1|Asia|China|2010	JQ249918.1|Europe|Romania|2011	0.00522648
JQ249913.1|Europe|Romania|2011	JQ249918.1|Europe|Romania|2011	0.00348432
JQ249914.1|Europe|Romania|2011	JQ249918.1|Europe|Romania|2011	0.00522648
JQ249915.1|Europe|Romania|2011	JQ249918.1|Europe|Romania|2011	0.00522648
JQ249916|Europe|Romania|2011	JQ249918.1|Europe|Romania|2011	0.00348432
JQ249916.1|Europe|Romania|2011	JQ249918.1|Europe|Romania|2011	0.00348432
JQ249917.1|Europe|Romania|2011	JQ249918.1|Europe|Romania|2011	0.00522648
AY684865|Europe|Germany|2006	JQ249919.1|Europe|Romania|2011	0.00522648
AY684872|Europe|Germany|2006	JQ249919.1|Europe|Romania|2011	0.0156794
BKF-29|Africa|BurkinaFaso|2020	JQ249919.1|Europe|Romania|2011	0.010453
BKF-3|Africa|BurkinaFaso|2018	JQ249919.1|Europe|Romania|2011	0.00348432
CIV-1|Africa|IvoryCoast|2021	JQ249919.1|Europe|Romania|2011	0.00522648
CIV-19|Africa|IvoryCoast|2021	JQ249919.1|Europe|Romania|2011	0.00696864
CIV-2|Africa|IvoryCoast|2021	JQ249919.1|Europe|Romania|2011	0.00522648
CIV-3|Africa|IvoryCoast|2021	JQ249919.1|Europe|Romania|2011	0.00522648
CIV-30|Africa|IvoryCoast|2021	JQ249919.1|Europe|Romania|2011	0.00696864
CIV-T13|Africa|IvoryCoast|2015	JQ249919.1|Europe|Romania|2011	0.0174216
CIV-T14|Africa|IvoryCoast|2015	JQ249919.1|Europe|Romania|2011	0.0174216
D00623|Europe|Spain|1989	JQ249919.1|Europe|Romania|2011	0.010453
EU790641.1|Asia|China|2006	JQ249919.1|Europe|Romania|2011	0.00348432
EU790642.1|Asia|China|2004	JQ249919.1|Europe|Romania|2011	0.00696864
FJ853421|Asia|China|2008	JQ249919.1|Europe|Romania|2011	0.00522648
FJ853421.1|Asia|China|2008	JQ249919.1|Europe|Romania|2011	0.00522648
FJ969146.1|Asia|China|2009	JQ249919.1|Europe|Romania|2011	0.0122164
GQ884045.1|America|USA|2006	JQ249919.1|Europe|Romania|2011	0.0052356
GQ884046.1|America|USA|2006	JQ249919.1|Europe|Romania|2011	0.00174216
GQ884047|America|USA|2006	JQ249919.1|Europe|Romania|2011	0.00174216
GQ884047.1|America|USA|2006	JQ249919.1|Europe|Romania|2011	0.00174216
GU434317.1|Asia|China|2009	JQ249919.1|Europe|Romania|2011	0.00522648
HM355807.1|Asia|China|2010	JQ249919.1|Europe|Romania|2011	0.00696864
HM627652.1|Asia|China|2010	JQ249919.1|Europe|Romania|2011	0.0087108
HM627653|Asia|China|2009	JQ249919.1|Europe|Romania|2011	0.00696864
HM627653.1|Asia|China|2009	JQ249919.1|Europe|Romania|2011	0.00696864
HM989009.1|Asia|China|1989	JQ249919.1|Europe|Romania|2011	0.00696864
JN872448|Asia|China|2010	JQ249919.1|Europe|Romania|2011	0.00348432
JN872448.1|Asia|China|2010	JQ249919.1|Europe|Romania|2011	0.00348432
JN968975.1|Asia|China|2010	JQ249919.1|Europe|Romania|2011	0.00522648
JQ249913.1|Europe|Romania|2011	JQ249919.1|Europe|Romania|2011	0.00348432
JQ249914.1|Europe|Romania|2011	JQ249919.1|Europe|Romania|2011	0.00522648
JQ249915.1|Europe|Romania|2011	JQ249919.1|Europe|Romania|2011	0.00522648
JQ249916|Europe|Romania|2011	JQ249919.1|Europe|Romania|2011	0.00348432
JQ249916.1|Europe|Romania|2011	JQ249919.1|Europe|Romania|2011	0.00348432
JQ249917.1|Europe|Romania|2011	JQ249919.1|Europe|Romania|2011	0.00522648
JQ249918.1|Europe|Romania|2011	JQ249919.1|Europe|Romania|2011	0.00348432
AY684865|Europe|Germany|2006	JQ249920.1|Europe|Romania|2011	0
AY684872|Europe|Germany|2006	JQ249920.1|Europe|Romania|2011	0.0209059
BKF-29|Africa|BurkinaFaso|2020	JQ249920.1|Europe|Romania|2011	0.00522648
BKF-3|Africa|BurkinaFaso|2018	JQ249920.1|Europe|Romania|2011	0.00174216
CIV-1|Africa|IvoryCoast|2021	JQ249920.1|Europe|Romania|2011	0
CIV-19|Africa|IvoryCoast|2021	JQ249920.1|Europe|Romania|2011	0.00174216
CIV-2|Africa|IvoryCoast|2021	JQ249920.1|Europe|Romania|2011	0
CIV-3|Africa|IvoryCoast|2021	JQ249920.1|Europe|Romania|2011	0
CIV-30|Africa|IvoryCoast|2021	JQ249920.1|Europe|Romania|2011	0.00174216
CIV-T13|Africa|IvoryCoast|2015	JQ249920.1|Europe|Romania|2011	0.0191638
CIV-T14|Africa|IvoryCoast|2015	JQ249920.1|Europe|Romania|2011	0.0191638
D00623|Europe|Spain|1989	JQ249920.1|Europe|Romania|2011	0.0121951
EU790641.1|Asia|China|2006	JQ249920.1|Europe|Romania|2011	0.0087108
EU790642.1|Asia|China|2004	JQ249920.1|Europe|Romania|2011	0.0087108
FJ853421|Asia|China|2008	JQ249920.1|Europe|Romania|2011	0.00696864
FJ853421.1|Asia|China|2008	JQ249920.1|Europe|Romania|2011	0.00696864
FJ969146.1|Asia|China|2009	JQ249920.1|Europe|Romania|2011	0.0139616
GQ884045.1|America|USA|2006	JQ249920.1|Europe|Romania|2011	0.0104712
GQ884046.1|America|USA|2006	JQ249920.1|Europe|Romania|2011	0.00696864
GQ884047|America|USA|2006	JQ249920.1|Europe|Romania|2011	0.00696864
GQ884047.1|America|USA|2006	JQ249920.1|Europe|Romania|2011	0.00696864
GU434317.1|Asia|China|2009	JQ249920.1|Europe|Romania|2011	0.00696864
HM355807.1|Asia|China|2010	JQ249920.1|Europe|Romania|2011	0.0087108
HM627652.1|Asia|China|2010	JQ249920.1|Europe|Romania|2011	0.00348432
HM627653|Asia|China|2009	JQ249920.1|Europe|Romania|2011	0.0087108
HM627653.1|Asia|China|2009	JQ249920.1|Europe|Romania|2011	0.0087108
HM989009.1|Asia|China|1989	JQ249920.1|Europe|Romania|2011	0.0087108
JN872448|Asia|China|2010	JQ249920.1|Europe|Romania|2011	0.0087108
JN872448.1|Asia|China|2010	JQ249920.1|Europe|Romania|2011	0.0087108
JN968975.1|Asia|China|2010	JQ249920.1|Europe|Romania|2011	0.00696864
JQ249913.1|Europe|Romania|2011	JQ249920.1|Europe|Romania|2011	0.0087108
JQ249914.1|Europe|Romania|2011	JQ249920.1|Europe|Romania|2011	0.00696864
JQ249915.1|Europe|Romania|2011	JQ249920.1|Europe|Romania|2011	0
JQ249916|Europe|Romania|2011	JQ249920.1|Europe|Romania|2011	0.0087108
JQ249916.1|Europe|Romania|2011	JQ249920.1|Europe|Romania|2011	0.0087108
JQ249917.1|Europe|Romania|2011	JQ249920.1|Europe|Romania|2011	0
JQ249918.1|Europe|Romania|2011	JQ249920.1|Europe|Romania|2011	0.00522648
JQ249919.1|Europe|Romania|2011	JQ249920.1|Europe|Romania|2011	0.00522648
AY684865|Europe|Germany|2006	JQ249921.1|Europe|Romania|2011	0.0156794
AY684872|Europe|Germany|2006	JQ249921.1|Europe|Romania|2011	0.0121951
BKF-29|Africa|BurkinaFaso|2020	JQ249921.1|Europe|Romania|2011	0.0209059
BKF-3|Africa|BurkinaFaso|2018	JQ249921.1|Europe|Romania|2011	0.0139373
CIV-1|Africa|IvoryCoast|2021	JQ249921.1|Europe|Romania|2011	0.0156794
CIV-19|Africa|IvoryCoast|2021	JQ249921.1|Europe|Romania|2011	0.0174216
CIV-2|Africa|IvoryCoast|2021	JQ249921.1|Europe|Romania|2011	0.0156794
CIV-3|Africa|IvoryCoast|2021	JQ249921.1|Europe|Romania|2011	0.0156794
CIV-30|Africa|IvoryCoast|2021	JQ249921.1|Europe|Romania|2011	0.0174216
CIV-T13|Africa|IvoryCoast|2015	JQ249921.1|Europe|Romania|2011	0.010453
CIV-T14|Africa|IvoryCoast|2015	JQ249921.1|Europe|Romania|2011	0.010453
D00623|Europe|Spain|1989	JQ249921.1|Europe|Romania|2011	0.0174216
EU790641.1|Asia|China|2006	JQ249921.1|Europe|Romania|2011	0.00696864
EU790642.1|Asia|China|2004	JQ249921.1|Europe|Romania|2011	0.010453
FJ853421|Asia|China|2008	JQ249921.1|Europe|Romania|2011	0.0121951
FJ853421.1|Asia|China|2008	JQ249921.1|Europe|Romania|2011	0.0121951
FJ969146.1|Asia|China|2009	JQ249921.1|Europe|Romania|2011	0.0191972
GQ884045.1|America|USA|2006	JQ249921.1|Europe|Romania|2011	0.0122164
GQ884046.1|America|USA|2006	JQ249921.1|Europe|Romania|2011	0.0087108
GQ884047|America|USA|2006	JQ249921.1|Europe|Romania|2011	0.0087108
GQ884047.1|America|USA|2006	JQ249921.1|Europe|Romania|2011	0.0087108
GU434317.1|Asia|China|2009	JQ249921.1|Europe|Romania|2011	0.0121951
HM355807.1|Asia|China|2010	JQ249921.1|Europe|Romania|2011	0.0139373
HM627652.1|Asia|China|2010	JQ249921.1|Europe|Romania|2011	0.0156794
HM627653|Asia|China|2009	JQ249921.1|Europe|Romania|2011	0.010453
HM627653.1|Asia|China|2009	JQ249921.1|Europe|Romania|2011	0.010453
HM989009.1|Asia|China|1989	JQ249921.1|Europe|Romania|2011	0.0139373
JN872448|Asia|China|2010	JQ249921.1|Europe|Romania|2011	0.00696864
JN872448.1|Asia|China|2010	JQ249921.1|Europe|Romania|2011	0.00696864
JN968975.1|Asia|China|2010	JQ249921.1|Europe|Romania|2011	0.0121951
JQ249913.1|Europe|Romania|2011	JQ249921.1|Europe|Romania|2011	0.010453
JQ249914.1|Europe|Romania|2011	JQ249921.1|Europe|Romania|2011	0.0087108
JQ249915.1|Europe|Romania|2011	JQ249921.1|Europe|Romania|2011	0.0156794
JQ249916|Europe|Romania|2011	JQ249921.1|Europe|Romania|2011	0.010453
JQ249916.1|Europe|Romania|2011	JQ249921.1|Europe|Romania|2011	0.010453
JQ249917.1|Europe|Romania|2011	JQ249921.1|Europe|Romania|2011	0.0156794
JQ249918.1|Europe|Romania|2011	JQ249921.1|Europe|Romania|2011	0.010453
JQ249919.1|Europe|Romania|2011	JQ249921.1|Europe|Romania|2011	0.010453
JQ249920.1|Europe|Romania|2011	JQ249921.1|Europe|Romania|2011	0.0156794
AY684865|Europe|Germany|2006	JQ249922.1|Europe|Romania|2011	0.00696864
AY684872|Europe|Germany|2006	JQ249922.1|Europe|Romania|2011	0.0139373
BKF-29|Africa|BurkinaFaso|2020	JQ249922.1|Europe|Romania|2011	0.0121951
BKF-3|Africa|BurkinaFaso|2018	JQ249922.1|Europe|Romania|2011	0.00522648
CIV-1|Africa|IvoryCoast|2021	JQ249922.1|Europe|Romania|2011	0.00696864
CIV-19|Africa|IvoryCoast|2021	JQ249922.1|Europe|Romania|2011	0.0087108
CIV-2|Africa|IvoryCoast|2021	JQ249922.1|Europe|Romania|2011	0.00696864
CIV-3|Africa|IvoryCoast|2021	JQ249922.1|Europe|Romania|2011	0.00696864
CIV-30|Africa|IvoryCoast|2021	JQ249922.1|Europe|Romania|2011	0.0087108
CIV-T13|Africa|IvoryCoast|2015	JQ249922.1|Europe|Romania|2011	0.0156794
CIV-T14|Africa|IvoryCoast|2015	JQ249922.1|Europe|Romania|2011	0.0156794
D00623|Europe|Spain|1989	JQ249922.1|Europe|Romania|2011	0.0087108
EU790641.1|Asia|China|2006	JQ249922.1|Europe|Romania|2011	0.00174216
EU790642.1|Asia|China|2004	JQ249922.1|Europe|Romania|2011	0.00522648
FJ853421|Asia|China|2008	JQ249922.1|Europe|Romania|2011	0.00348432
FJ853421.1|Asia|China|2008	JQ249922.1|Europe|Romania|2011	0.00348432
FJ969146.1|Asia|China|2009	JQ249922.1|Europe|Romania|2011	0.0104712
GQ884045.1|America|USA|2006	JQ249922.1|Europe|Romania|2011	0.0034904
GQ884046.1|America|USA|2006	JQ249922.1|Europe|Romania|2011	0
GQ884047|America|USA|2006	JQ249922.1|Europe|Romania|2011	0
GQ884047.1|America|USA|2006	JQ249922.1|Europe|Romania|2011	0
GU434317.1|Asia|China|2009	JQ249922.1|Europe|Romania|2011	0.00348432
HM355807.1|Asia|China|2010	JQ249922.1|Europe|Romania|2011	0.00522648
HM627652.1|Asia|China|2010	JQ249922.1|Europe|Romania|2011	0.010453
HM627653|Asia|China|2009	JQ249922.1|Europe|Romania|2011	0.00522648
HM627653.1|Asia|China|2009	JQ249922.1|Europe|Romania|2011	0.00522648
HM989009.1|Asia|China|1989	JQ249922.1|Europe|Romania|2011	0.00522648
JN872448|Asia|China|2010	JQ249922.1|Europe|Romania|2011	0.00174216
JN872448.1|Asia|China|2010	JQ249922.1|Europe|Romania|2011	0.00174216
JN968975.1|Asia|China|2010	JQ249922.1|Europe|Romania|2011	0.00348432
JQ249913.1|Europe|Romania|2011	JQ249922.1|Europe|Romania|2011	0.00174216
JQ249914.1|Europe|Romania|2011	JQ249922.1|Europe|Romania|2011	0.00348432
JQ249915.1|Europe|Romania|2011	JQ249922.1|Europe|Romania|2011	0.00696864
JQ249916|Europe|Romania|2011	JQ249922.1|Europe|Romania|2011	0.00174216
JQ249916.1|Europe|Romania|2011	JQ249922.1|Europe|Romania|2011	0.00174216
JQ249917.1|Europe|Romania|2011	JQ249922.1|Europe|Romania|2011	0.00696864
JQ249918.1|Europe|Romania|2011	JQ249922.1|Europe|Romania|2011	0.00174216
JQ249919.1|Europe|Romania|2011	JQ249922.1|Europe|Romania|2011	0.00174216
JQ249920.1|Europe|Romania|2011	JQ249922.1|Europe|Romania|2011	0.00696864
JQ249921.1|Europe|Romania|2011	JQ249922.1|Europe|Romania|2011	0.0087108
AY684865|Europe|Germany|2006	JQ249923.1|Europe|Romania|2011	0.0087108
AY684872|Europe|Germany|2006	JQ249923.1|Europe|Romania|2011	0.0191638
BKF-29|Africa|BurkinaFaso|2020	JQ249923.1|Europe|Romania|2011	0.0139373
BKF-3|Africa|BurkinaFaso|2018	JQ249923.1|Europe|Romania|2011	0.00696864
CIV-1|Africa|IvoryCoast|2021	JQ249923.1|Europe|Romania|2011	0.0087108
CIV-19|Africa|IvoryCoast|2021	JQ249923.1|Europe|Romania|2011	0.010453
CIV-2|Africa|IvoryCoast|2021	JQ249923.1|Europe|Romania|2011	0.0087108
CIV-3|Africa|IvoryCoast|2021	JQ249923.1|Europe|Romania|2011	0.0087108
CIV-30|Africa|IvoryCoast|2021	JQ249923.1|Europe|Romania|2011	0.010453
CIV-T13|Africa|IvoryCoast|2015	JQ249923.1|Europe|Romania|2011	0.0174216
CIV-T14|Africa|IvoryCoast|2015	JQ249923.1|Europe|Romania|2011	0.0174216
D00623|Europe|Spain|1989	JQ249923.1|Europe|Romania|2011	0.0174216
EU790641.1|Asia|China|2006	JQ249923.1|Europe|Romania|2011	0.010453
EU790642.1|Asia|China|2004	JQ249923.1|Europe|Romania|2011	0.0139373
FJ853421|Asia|China|2008	JQ249923.1|Europe|Romania|2011	0.0121951
FJ853421.1|Asia|China|2008	JQ249923.1|Europe|Romania|2011	0.0121951
FJ969146.1|Asia|China|2009	JQ249923.1|Europe|Romania|2011	0.0191972
GQ884045.1|America|USA|2006	JQ249923.1|Europe|Romania|2011	0.0157068
GQ884046.1|America|USA|2006	JQ249923.1|Europe|Romania|2011	0.0121951
GQ884047|America|USA|2006	JQ249923.1|Europe|Romania|2011	0.0121951
GQ884047.1|America|USA|2006	JQ249923.1|Europe|Romania|2011	0.0121951
GU434317.1|Asia|China|2009	JQ249923.1|Europe|Romania|2011	0.0121951
HM355807.1|Asia|China|2010	JQ249923.1|Europe|Romania|2011	0.0139373
HM627652.1|Asia|China|2010	JQ249923.1|Europe|Romania|2011	0.0087108
HM627653|Asia|China|2009	JQ249923.1|Europe|Romania|2011	0.0139373
HM627653.1|Asia|China|2009	JQ249923.1|Europe|Romania|2011	0.0139373
HM989009.1|Asia|China|1989	JQ249923.1|Europe|Romania|2011	0.0139373
JN872448|Asia|China|2010	JQ249923.1|Europe|Romania|2011	0.010453
JN872448.1|Asia|China|2010	JQ249923.1|Europe|Romania|2011	0.010453
JN968975.1|Asia|China|2010	JQ249923.1|Europe|Romania|2011	0.0121951
JQ249913.1|Europe|Romania|2011	JQ249923.1|Europe|Romania|2011	0.0139373
JQ249914.1|Europe|Romania|2011	JQ249923.1|Europe|Romania|2011	0.0121951
JQ249915.1|Europe|Romania|2011	JQ249923.1|Europe|Romania|2011	0.0087108
JQ249916|Europe|Romania|2011	JQ249923.1|Europe|Romania|2011	0.0139373
JQ249916.1|Europe|Romania|2011	JQ249923.1|Europe|Romania|2011	0.0139373
JQ249917.1|Europe|Romania|2011	JQ249923.1|Europe|Romania|2011	0.0087108
JQ249918.1|Europe|Romania|2011	JQ249923.1|Europe|Romania|2011	0.0139373
JQ249919.1|Europe|Romania|2011	JQ249923.1|Europe|Romania|2011	0.010453
JQ249920.1|Europe|Romania|2011	JQ249923.1|Europe|Romania|2011	0.0087108
JQ249921.1|Europe|Romania|2011	JQ249923.1|Europe|Romania|2011	0.0174216
JQ249922.1|Europe|Romania|2011	JQ249923.1|Europe|Romania|2011	0.0121951
AY684865|Europe|Germany|2006	JQ249924.1|Europe|Romania|2011	0.0121951
AY684872|Europe|Germany|2006	JQ249924.1|Europe|Romania|2011	0.0121951
BKF-29|Africa|BurkinaFaso|2020	JQ249924.1|Europe|Romania|2011	0.0174216
BKF-3|Africa|BurkinaFaso|2018	JQ249924.1|Europe|Romania|2011	0.0139373
CIV-1|Africa|IvoryCoast|2021	JQ249924.1|Europe|Romania|2011	0.0121951
CIV-19|Africa|IvoryCoast|2021	JQ249924.1|Europe|Romania|2011	0.0139373
CIV-2|Africa|IvoryCoast|2021	JQ249924.1|Europe|Romania|2011	0.0121951
CIV-3|Africa|IvoryCoast|2021	JQ249924.1|Europe|Romania|2011	0.0121951
CIV-30|Africa|IvoryCoast|2021	JQ249924.1|Europe|Romania|2011	0.0139373
CIV-T13|Africa|IvoryCoast|2015	JQ249924.1|Europe|Romania|2011	0.010453
CIV-T14|Africa|IvoryCoast|2015	JQ249924.1|Europe|Romania|2011	0.010453
D00623|Europe|Spain|1989	JQ249924.1|Europe|Romania|2011	0.0209059
EU790641.1|Asia|China|2006	JQ249924.1|Europe|Romania|2011	0.010453
EU790642.1|Asia|China|2004	JQ249924.1|Europe|Romania|2011	0.010453
FJ853421|Asia|China|2008	JQ249924.1|Europe|Romania|2011	0.0156794
FJ853421.1|Asia|China|2008	JQ249924.1|Europe|Romania|2011	0.0156794
FJ969146.1|Asia|China|2009	JQ249924.1|Europe|Romania|2011	0.0226876
GQ884045.1|America|USA|2006	JQ249924.1|Europe|Romania|2011	0.0157068
GQ884046.1|America|USA|2006	JQ249924.1|Europe|Romania|2011	0.0121951
GQ884047|America|USA|2006	JQ249924.1|Europe|Romania|2011	0.0121951
GQ884047.1|America|USA|2006	JQ249924.1|Europe|Romania|2011	0.0121951
GU434317.1|Asia|China|2009	JQ249924.1|Europe|Romania|2011	0.0121951
HM355807.1|Asia|China|2010	JQ249924.1|Europe|Romania|2011	0.0174216
HM627652.1|Asia|China|2010	JQ249924.1|Europe|Romania|2011	0.0121951
HM627653|Asia|China|2009	JQ249924.1|Europe|Romania|2011	0.010453
HM627653.1|Asia|China|2009	JQ249924.1|Europe|Romania|2011	0.010453
HM989009.1|Asia|China|1989	JQ249924.1|Europe|Romania|2011	0.0174216
JN872448|Asia|China|2010	JQ249924.1|Europe|Romania|2011	0.010453
JN872448.1|Asia|China|2010	JQ249924.1|Europe|Romania|2011	0.010453
JN968975.1|Asia|China|2010	JQ249924.1|Europe|Romania|2011	0.0156794
JQ249913.1|Europe|Romania|2011	JQ249924.1|Europe|Romania|2011	0.0139373
JQ249914.1|Europe|Romania|2011	JQ249924.1|Europe|Romania|2011	0.0087108
JQ249915.1|Europe|Romania|2011	JQ249924.1|Europe|Romania|2011	0.0121951
JQ249916|Europe|Romania|2011	JQ249924.1|Europe|Romania|2011	0.0139373
JQ249916.1|Europe|Romania|2011	JQ249924.1|Europe|Romania|2011	0.0139373
JQ249917.1|Europe|Romania|2011	JQ249924.1|Europe|Romania|2011	0.0121951
JQ249918.1|Europe|Romania|2011	JQ249924.1|Europe|Romania|2011	0.010453
JQ249919.1|Europe|Romania|2011	JQ249924.1|Europe|Romania|2011	0.0139373
JQ249920.1|Europe|Romania|2011	JQ249924.1|Europe|Romania|2011	0.0121951
JQ249921.1|Europe|Romania|2011	JQ249924.1|Europe|Romania|2011	0.0139373
JQ249922.1|Europe|Romania|2011	JQ249924.1|Europe|Romania|2011	0.0121951
JQ249923.1|Europe|Romania|2011	JQ249924.1|Europe|Romania|2011	0.0139373
AY684865|Europe|Germany|2006	JQ249925.1|Europe|Romania|2011	0.0121951
AY684872|Europe|Germany|2006	JQ249925.1|Europe|Romania|2011	0.0191638
BKF-29|Africa|BurkinaFaso|2020	JQ249925.1|Europe|Romania|2011	0.0139373
BKF-3|Africa|BurkinaFaso|2018	JQ249925.1|Europe|Romania|2011	0.010453
CIV-1|Africa|IvoryCoast|2021	JQ249925.1|Europe|Romania|2011	0.0121951
CIV-19|Africa|IvoryCoast|2021	JQ249925.1|Europe|Romania|2011	0.0139373
CIV-2|Africa|IvoryCoast|2021	JQ249925.1|Europe|Romania|2011	0.0121951
CIV-3|Africa|IvoryCoast|2021	JQ249925.1|Europe|Romania|2011	0.0121951
CIV-30|Africa|IvoryCoast|2021	JQ249925.1|Europe|Romania|2011	0.0139373
CIV-T13|Africa|IvoryCoast|2015	JQ249925.1|Europe|Romania|2011	0.0209059
CIV-T14|Africa|IvoryCoast|2015	JQ249925.1|Europe|Romania|2011	0.0209059
D00623|Europe|Spain|1989	JQ249925.1|Europe|Romania|2011	0.0139373
EU790641.1|Asia|China|2006	JQ249925.1|Europe|Romania|2011	0.00696864
EU790642.1|Asia|China|2004	JQ249925.1|Europe|Romania|2011	0.010453
FJ853421|Asia|China|2008	JQ249925.1|Europe|Romania|2011	0.0087108
FJ853421.1|Asia|China|2008	JQ249925.1|Europe|Romania|2011	0.0087108
FJ969146.1|Asia|China|2009	JQ249925.1|Europe|Romania|2011	0.0157068
GQ884045.1|America|USA|2006	JQ249925.1|Europe|Romania|2011	0.008726
GQ884046.1|America|USA|2006	JQ249925.1|Europe|Romania|2011	0.00522648
GQ884047|America|USA|2006	JQ249925.1|Europe|Romania|2011	0.00522648
GQ884047.1|America|USA|2006	JQ249925.1|Europe|Romania|2011	0.00522648
GU434317.1|Asia|China|2009	JQ249925.1|Europe|Romania|2011	0.0087108
HM355807.1|Asia|China|2010	JQ249925.1|Europe|Romania|2011	0.010453
HM627652.1|Asia|China|2010	JQ249925.1|Europe|Romania|2011	0.0156794
HM627653|Asia|China|2009	JQ249925.1|Europe|Romania|2011	0.010453
HM627653.1|Asia|China|2009	JQ249925.1|Europe|Romania|2011	0.010453
HM989009.1|Asia|China|1989	JQ249925.1|Europe|Romania|2011	0.010453
JN872448|Asia|China|2010	JQ249925.1|Europe|Romania|2011	0.00696864
JN872448.1|Asia|China|2010	JQ249925.1|Europe|Romania|2011	0.00696864
JN968975.1|Asia|China|2010	JQ249925.1|Europe|Romania|2011	0.0087108
JQ249913.1|Europe|Romania|2011	JQ249925.1|Europe|Romania|2011	0.00696864
JQ249914.1|Europe|Romania|2011	JQ249925.1|Europe|Romania|2011	0.0087108
JQ249915.1|Europe|Romania|2011	JQ249925.1|Europe|Romania|2011	0.0121951
JQ249916|Europe|Romania|2011	JQ249925.1|Europe|Romania|2011	0.00696864
JQ249916.1|Europe|Romania|2011	JQ249925.1|Europe|Romania|2011	0.00696864
JQ249917.1|Europe|Romania|2011	JQ249925.1|Europe|Romania|2011	0.0121951
JQ249918.1|Europe|Romania|2011	JQ249925.1|Europe|Romania|2011	0.00696864
JQ249919.1|Europe|Romania|2011	JQ249925.1|Europe|Romania|2011	0.00696864
JQ249920.1|Europe|Romania|2011	JQ249925.1|Europe|Romania|2011	0.0121951
JQ249921.1|Europe|Romania|2011	JQ249925.1|Europe|Romania|2011	0.0139373
JQ249922.1|Europe|Romania|2011	JQ249925.1|Europe|Romania|2011	0.00522648
JQ249923.1|Europe|Romania|2011	JQ249925.1|Europe|Romania|2011	0.0174216
JQ249924.1|Europe|Romania|2011	JQ249925.1|Europe|Romania|2011	0.0174216
AY684865|Europe|Germany|2006	JQ249926.1|Europe|Romania|2011	0.00696864
AY684872|Europe|Germany|2006	JQ249926.1|Europe|Romania|2011	0.0139373
BKF-29|Africa|BurkinaFaso|2020	JQ249926.1|Europe|Romania|2011	0.0121951
BKF-3|Africa|BurkinaFaso|2018	JQ249926.1|Europe|Romania|2011	0.00522648
CIV-1|Africa|IvoryCoast|2021	JQ249926.1|Europe|Romania|2011	0.00696864
CIV-19|Africa|IvoryCoast|2021	JQ249926.1|Europe|Romania|2011	0.0087108
CIV-2|Africa|IvoryCoast|2021	JQ249926.1|Europe|Romania|2011	0.00696864
CIV-3|Africa|IvoryCoast|2021	JQ249926.1|Europe|Romania|2011	0.00696864
CIV-30|Africa|IvoryCoast|2021	JQ249926.1|Europe|Romania|2011	0.0087108
CIV-T13|Africa|IvoryCoast|2015	JQ249926.1|Europe|Romania|2011	0.0156794
CIV-T14|Africa|IvoryCoast|2015	JQ249926.1|Europe|Romania|2011	0.0156794
D00623|Europe|Spain|1989	JQ249926.1|Europe|Romania|2011	0.0087108
EU790641.1|Asia|China|2006	JQ249926.1|Europe|Romania|2011	0.00174216
EU790642.1|Asia|China|2004	JQ249926.1|Europe|Romania|2011	0.00522648
FJ853421|Asia|China|2008	JQ249926.1|Europe|Romania|2011	0.00348432
FJ853421.1|Asia|China|2008	JQ249926.1|Europe|Romania|2011	0.00348432
FJ969146.1|Asia|China|2009	JQ249926.1|Europe|Romania|2011	0.0104712
GQ884045.1|America|USA|2006	JQ249926.1|Europe|Romania|2011	0.0034904
GQ884046.1|America|USA|2006	JQ249926.1|Europe|Romania|2011	0
GQ884047|America|USA|2006	JQ249926.1|Europe|Romania|2011	0
GQ884047.1|America|USA|2006	JQ249926.1|Europe|Romania|2011	0
GU434317.1|Asia|China|2009	JQ249926.1|Europe|Romania|2011	0.00348432
HM355807.1|Asia|China|2010	JQ249926.1|Europe|Romania|2011	0.00522648
HM627652.1|Asia|China|2010	JQ249926.1|Europe|Romania|2011	0.010453
HM627653|Asia|China|2009	JQ249926.1|Europe|Romania|2011	0.00522648
HM627653.1|Asia|China|2009	JQ249926.1|Europe|Romania|2011	0.00522648
HM989009.1|Asia|China|1989	JQ249926.1|Europe|Romania|2011	0.00522648
JN872448|Asia|China|2010	JQ249926.1|Europe|Romania|2011	0.00174216
JN872448.1|Asia|China|2010	JQ249926.1|Europe|Romania|2011	0.00174216
JN968975.1|Asia|China|2010	JQ249926.1|Europe|Romania|2011	0.00348432
JQ249913.1|Europe|Romania|2011	JQ249926.1|Europe|Romania|2011	0.00174216
JQ249914.1|Europe|Romania|2011	JQ249926.1|Europe|Romania|2011	0.00348432
JQ249915.1|Europe|Romania|2011	JQ249926.1|Europe|Romania|2011	0.00696864
JQ249916|Europe|Romania|2011	JQ249926.1|Europe|Romania|2011	0.00174216
JQ249916.1|Europe|Romania|2011	JQ249926.1|Europe|Romania|2011	0.00174216
JQ249917.1|Europe|Romania|2011	JQ249926.1|Europe|Romania|2011	0.00696864
JQ249918.1|Europe|Romania|2011	JQ249926.1|Europe|Romania|2011	0.00174216
JQ249919.1|Europe|Romania|2011	JQ249926.1|Europe|Romania|2011	0.00174216
JQ249920.1|Europe|Romania|2011	JQ249926.1|Europe|Romania|2011	0.00696864
JQ249921.1|Europe|Romania|2011	JQ249926.1|Europe|Romania|2011	0.0087108
JQ249922.1|Europe|Romania|2011	JQ249926.1|Europe|Romania|2011	0
JQ249923.1|Europe|Romania|2011	JQ249926.1|Europe|Romania|2011	0.0121951
JQ249924.1|Europe|Romania|2011	JQ249926.1|Europe|Romania|2011	0.0121951
JQ249925.1|Europe|Romania|2011	JQ249926.1|Europe|Romania|2011	0.00522648
AY684865|Europe|Germany|2006	JQ249927.1|Europe|Romania|2011	0
AY684872|Europe|Germany|2006	JQ249927.1|Europe|Romania|2011	0.0209059
BKF-29|Africa|BurkinaFaso|2020	JQ249927.1|Europe|Romania|2011	0.00522648
BKF-3|Africa|BurkinaFaso|2018	JQ249927.1|Europe|Romania|2011	0.00174216
CIV-1|Africa|IvoryCoast|2021	JQ249927.1|Europe|Romania|2011	0
CIV-19|Africa|IvoryCoast|2021	JQ249927.1|Europe|Romania|2011	0.00174216
CIV-2|Africa|IvoryCoast|2021	JQ249927.1|Europe|Romania|2011	0
CIV-3|Africa|IvoryCoast|2021	JQ249927.1|Europe|Romania|2011	0
CIV-30|Africa|IvoryCoast|2021	JQ249927.1|Europe|Romania|2011	0.00174216
CIV-T13|Africa|IvoryCoast|2015	JQ249927.1|Europe|Romania|2011	0.0191638
CIV-T14|Africa|IvoryCoast|2015	JQ249927.1|Europe|Romania|2011	0.0191638
D00623|Europe|Spain|1989	JQ249927.1|Europe|Romania|2011	0.0121951
EU790641.1|Asia|China|2006	JQ249927.1|Europe|Romania|2011	0.0087108
EU790642.1|Asia|China|2004	JQ249927.1|Europe|Romania|2011	0.0087108
FJ853421|Asia|China|2008	JQ249927.1|Europe|Romania|2011	0.00696864
FJ853421.1|Asia|China|2008	JQ249927.1|Europe|Romania|2011	0.00696864
FJ969146.1|Asia|China|2009	JQ249927.1|Europe|Romania|2011	0.0139616
GQ884045.1|America|USA|2006	JQ249927.1|Europe|Romania|2011	0.0104712
GQ884046.1|America|USA|2006	JQ249927.1|Europe|Romania|2011	0.00696864
GQ884047|America|USA|2006	JQ249927.1|Europe|Romania|2011	0.00696864
GQ884047.1|America|USA|2006	JQ249927.1|Europe|Romania|2011	0.00696864
GU434317.1|Asia|China|2009	JQ249927.1|Europe|Romania|2011	0.00696864
HM355807.1|Asia|China|2010	JQ249927.1|Europe|Romania|2011	0.0087108
HM627652.1|Asia|China|2010	JQ249927.1|Europe|Romania|2011	0.00348432
HM627653|Asia|China|2009	JQ249927.1|Europe|Romania|2011	0.0087108
HM627653.1|Asia|China|2009	JQ249927.1|Europe|Romania|2011	0.0087108
HM989009.1|Asia|China|1989	JQ249927.1|Europe|Romania|2011	0.0087108
JN872448|Asia|China|2010	JQ249927.1|Europe|Romania|2011	0.0087108
JN872448.1|Asia|China|2010	JQ249927.1|Europe|Romania|2011	0.0087108
JN968975.1|Asia|China|2010	JQ249927.1|Europe|Romania|2011	0.00696864
JQ249913.1|Europe|Romania|2011	JQ249927.1|Europe|Romania|2011	0.0087108
JQ249914.1|Europe|Romania|2011	JQ249927.1|Europe|Romania|2011	0.00696864
JQ249915.1|Europe|Romania|2011	JQ249927.1|Europe|Romania|2011	0
JQ249916|Europe|Romania|2011	JQ249927.1|Europe|Romania|2011	0.0087108
JQ249916.1|Europe|Romania|2011	JQ249927.1|Europe|Romania|2011	0.0087108
JQ249917.1|Europe|Romania|2011	JQ249927.1|Europe|Romania|2011	0
JQ249918.1|Europe|Romania|2011	JQ249927.1|Europe|Romania|2011	0.00522648
JQ249919.1|Europe|Romania|2011	JQ249927.1|Europe|Romania|2011	0.00522648
JQ249920.1|Europe|Romania|2011	JQ249927.1|Europe|Romania|2011	0
JQ249921.1|Europe|Romania|2011	JQ249927.1|Europe|Romania|2011	0.0156794
JQ249922.1|Europe|Romania|2011	JQ249927.1|Europe|Romania|2011	0.00696864
JQ249923.1|Europe|Romania|2011	JQ249927.1|Europe|Romania|2011	0.0087108
JQ249924.1|Europe|Romania|2011	JQ249927.1|Europe|Romania|2011	0.0121951
JQ249925.1|Europe|Romania|2011	JQ249927.1|Europe|Romania|2011	0.0121951
JQ249926.1|Europe|Romania|2011	JQ249927.1|Europe|Romania|2011	0.00696864
AY684865|Europe|Germany|2006	JQ686669.1|Asia|China|2010	0.00696864
AY684872|Europe|Germany|2006	JQ686669.1|Asia|China|2010	0.0209059
BKF-29|Africa|BurkinaFaso|2020	JQ686669.1|Asia|China|2010	0.0121951
BKF-3|Africa|BurkinaFaso|2018	JQ686669.1|Asia|China|2010	0.0087108
CIV-1|Africa|IvoryCoast|2021	JQ686669.1|Asia|China|2010	0.00696864
CIV-19|Africa|IvoryCoast|2021	JQ686669.1|Asia|China|2010	0.0087108
CIV-2|Africa|IvoryCoast|2021	JQ686669.1|Asia|China|2010	0.00696864
CIV-3|Africa|IvoryCoast|2021	JQ686669.1|Asia|China|2010	0.00696864
CIV-30|Africa|IvoryCoast|2021	JQ686669.1|Asia|China|2010	0.0087108
CIV-T13|Africa|IvoryCoast|2015	JQ686669.1|Asia|China|2010	0.0191638
CIV-T14|Africa|IvoryCoast|2015	JQ686669.1|Asia|China|2010	0.0191638
D00623|Europe|Spain|1989	JQ686669.1|Asia|China|2010	0.00522648
EU790641.1|Asia|China|2006	JQ686669.1|Asia|China|2010	0.0087108
EU790642.1|Asia|China|2004	JQ686669.1|Asia|China|2010	0.0121951
FJ853421|Asia|China|2008	JQ686669.1|Asia|China|2010	0.00348432
FJ853421.1|Asia|China|2008	JQ686669.1|Asia|China|2010	0.00348432
FJ969146.1|Asia|China|2009	JQ686669.1|Asia|China|2010	0.0104712
GQ884045.1|America|USA|2006	JQ686669.1|Asia|China|2010	0.0104712
GQ884046.1|America|USA|2006	JQ686669.1|Asia|China|2010	0.00696864
GQ884047|America|USA|2006	JQ686669.1|Asia|China|2010	0.00696864
GQ884047.1|America|USA|2006	JQ686669.1|Asia|China|2010	0.00696864
GU434317.1|Asia|China|2009	JQ686669.1|Asia|China|2010	0.00696864
HM355807.1|Asia|China|2010	JQ686669.1|Asia|China|2010	0.00174216
HM627652.1|Asia|China|2010	JQ686669.1|Asia|China|2010	0.010453
HM627653|Asia|China|2009	JQ686669.1|Asia|China|2010	0.0121951
HM627653.1|Asia|China|2009	JQ686669.1|Asia|China|2010	0.0121951
HM989009.1|Asia|China|1989	JQ686669.1|Asia|China|2010	0.00174216
JN872448|Asia|China|2010	JQ686669.1|Asia|China|2010	0.0087108
JN872448.1|Asia|China|2010	JQ686669.1|Asia|China|2010	0.0087108
JN968975.1|Asia|China|2010	JQ686669.1|Asia|China|2010	0.00348432
JQ249913.1|Europe|Romania|2011	JQ686669.1|Asia|China|2010	0.0087108
JQ249914.1|Europe|Romania|2011	JQ686669.1|Asia|China|2010	0.010453
JQ249915.1|Europe|Romania|2011	JQ686669.1|Asia|China|2010	0.00696864
JQ249916|Europe|Romania|2011	JQ686669.1|Asia|China|2010	0.0087108
JQ249916.1|Europe|Romania|2011	JQ686669.1|Asia|China|2010	0.0087108
JQ249917.1|Europe|Romania|2011	JQ686669.1|Asia|China|2010	0.00696864
JQ249918.1|Europe|Romania|2011	JQ686669.1|Asia|China|2010	0.00522648
JQ249919.1|Europe|Romania|2011	JQ686669.1|Asia|China|2010	0.0087108
JQ249920.1|Europe|Romania|2011	JQ686669.1|Asia|China|2010	0.00696864
JQ249921.1|Europe|Romania|2011	JQ686669.1|Asia|China|2010	0.0156794
JQ249922.1|Europe|Romania|2011	JQ686669.1|Asia|China|2010	0.00696864
JQ249923.1|Europe|Romania|2011	JQ686669.1|Asia|China|2010	0.0156794
JQ249924.1|Europe|Romania|2011	JQ686669.1|Asia|China|2010	0.0156794
JQ249925.1|Europe|Romania|2011	JQ686669.1|Asia|China|2010	0.0121951
JQ249926.1|Europe|Romania|2011	JQ686669.1|Asia|China|2010	0.00696864
JQ249927.1|Europe|Romania|2011	JQ686669.1|Asia|China|2010	0.00696864
AY684865|Europe|Germany|2006	JQ710894|Asia|China|2010	0.00696864
AY684872|Europe|Germany|2006	JQ710894|Asia|China|2010	0.0139373
BKF-29|Africa|BurkinaFaso|2020	JQ710894|Asia|China|2010	0.0121951
BKF-3|Africa|BurkinaFaso|2018	JQ710894|Asia|China|2010	0.00522648
CIV-1|Africa|IvoryCoast|2021	JQ710894|Asia|China|2010	0.00696864
CIV-19|Africa|IvoryCoast|2021	JQ710894|Asia|China|2010	0.0087108
CIV-2|Africa|IvoryCoast|2021	JQ710894|Asia|China|2010	0.00696864
CIV-3|Africa|IvoryCoast|2021	JQ710894|Asia|China|2010	0.00696864
CIV-30|Africa|IvoryCoast|2021	JQ710894|Asia|China|2010	0.0087108
CIV-T13|Africa|IvoryCoast|2015	JQ710894|Asia|China|2010	0.0156794
CIV-T14|Africa|IvoryCoast|2015	JQ710894|Asia|China|2010	0.0156794
D00623|Europe|Spain|1989	JQ710894|Asia|China|2010	0.0087108
EU790641.1|Asia|China|2006	JQ710894|Asia|China|2010	0.00174216
EU790642.1|Asia|China|2004	JQ710894|Asia|China|2010	0.00522648
FJ853421|Asia|China|2008	JQ710894|Asia|China|2010	0.00348432
FJ853421.1|Asia|China|2008	JQ710894|Asia|China|2010	0.00348432
FJ969146.1|Asia|China|2009	JQ710894|Asia|China|2010	0.0104712
GQ884045.1|America|USA|2006	JQ710894|Asia|China|2010	0.0034904
GQ884046.1|America|USA|2006	JQ710894|Asia|China|2010	0
GQ884047|America|USA|2006	JQ710894|Asia|China|2010	0
GQ884047.1|America|USA|2006	JQ710894|Asia|China|2010	0
GU434317.1|Asia|China|2009	JQ710894|Asia|China|2010	0.00348432
HM355807.1|Asia|China|2010	JQ710894|Asia|China|2010	0.00522648
HM627652.1|Asia|China|2010	JQ710894|Asia|China|2010	0.010453
HM627653|Asia|China|2009	JQ710894|Asia|China|2010	0.00522648
HM627653.1|Asia|China|2009	JQ710894|Asia|China|2010	0.00522648
HM989009.1|Asia|China|1989	JQ710894|Asia|China|2010	0.00522648
JN872448|Asia|China|2010	JQ710894|Asia|China|2010	0.00174216
JN872448.1|Asia|China|2010	JQ710894|Asia|China|2010	0.00174216
JN968975.1|Asia|China|2010	JQ710894|Asia|China|2010	0.00348432
JQ249913.1|Europe|Romania|2011	JQ710894|Asia|China|2010	0.00174216
JQ249914.1|Europe|Romania|2011	JQ710894|Asia|China|2010	0.00348432
JQ249915.1|Europe|Romania|2011	JQ710894|Asia|China|2010	0.00696864
JQ249916|Europe|Romania|2011	JQ710894|Asia|China|2010	0.00174216
JQ249916.1|Europe|Romania|2011	JQ710894|Asia|China|2010	0.00174216
JQ249917.1|Europe|Romania|2011	JQ710894|Asia|China|2010	0.00696864
JQ249918.1|Europe|Romania|2011	JQ710894|Asia|China|2010	0.00174216
JQ249919.1|Europe|Romania|2011	JQ710894|Asia|China|2010	0.00174216
JQ249920.1|Europe|Romania|2011	JQ710894|Asia|China|2010	0.00696864
JQ249921.1|Europe|Romania|2011	JQ710894|Asia|China|2010	0.0087108
JQ249922.1|Europe|Romania|2011	JQ710894|Asia|China|2010	0
JQ249923.1|Europe|Romania|2011	JQ710894|Asia|China|2010	0.0121951
JQ249924.1|Europe|Romania|2011	JQ710894|Asia|China|2010	0.0121951
JQ249925.1|Europe|Romania|2011	JQ710894|Asia|China|2010	0.00522648
JQ249926.1|Europe|Romania|2011	JQ710894|Asia|China|2010	0
JQ249927.1|Europe|Romania|2011	JQ710894|Asia|China|2010	0.00696864
JQ686669.1|Asia|China|2010	JQ710894|Asia|China|2010	0.00696864
AY684865|Europe|Germany|2006	JQ710894.1|Asia|China|2010	0.00696864
AY684872|Europe|Germany|2006	JQ710894.1|Asia|China|2010	0.0139373
BKF-29|Africa|BurkinaFaso|2020	JQ710894.1|Asia|China|2010	0.0121951
BKF-3|Africa|BurkinaFaso|2018	JQ710894.1|Asia|China|2010	0.00522648
CIV-1|Africa|IvoryCoast|2021	JQ710894.1|Asia|China|2010	0.00696864
CIV-19|Africa|IvoryCoast|2021	JQ710894.1|Asia|China|2010	0.0087108
CIV-2|Africa|IvoryCoast|2021	JQ710894.1|Asia|China|2010	0.00696864
CIV-3|Africa|IvoryCoast|2021	JQ710894.1|Asia|China|2010	0.00696864
CIV-30|Africa|IvoryCoast|2021	JQ710894.1|Asia|China|2010	0.0087108
CIV-T13|Africa|IvoryCoast|2015	JQ710894.1|Asia|China|2010	0.0156794
CIV-T14|Africa|IvoryCoast|2015	JQ710894.1|Asia|China|2010	0.0156794
D00623|Europe|Spain|1989	JQ710894.1|Asia|China|2010	0.0087108
EU790641.1|Asia|China|2006	JQ710894.1|Asia|China|2010	0.00174216
EU790642.1|Asia|China|2004	JQ710894.1|Asia|China|2010	0.00522648
FJ853421|Asia|China|2008	JQ710894.1|Asia|China|2010	0.00348432
FJ853421.1|Asia|China|2008	JQ710894.1|Asia|China|2010	0.00348432
FJ969146.1|Asia|China|2009	JQ710894.1|Asia|China|2010	0.0104712
GQ884045.1|America|USA|2006	JQ710894.1|Asia|China|2010	0.0034904
GQ884046.1|America|USA|2006	JQ710894.1|Asia|China|2010	0
GQ884047|America|USA|2006	JQ710894.1|Asia|China|2010	0
GQ884047.1|America|USA|2006	JQ710894.1|Asia|China|2010	0
GU434317.1|Asia|China|2009	JQ710894.1|Asia|China|2010	0.00348432
HM355807.1|Asia|China|2010	JQ710894.1|Asia|China|2010	0.00522648
HM627652.1|Asia|China|2010	JQ710894.1|Asia|China|2010	0.010453
HM627653|Asia|China|2009	JQ710894.1|Asia|China|2010	0.00522648
HM627653.1|Asia|China|2009	JQ710894.1|Asia|China|2010	0.00522648
HM989009.1|Asia|China|1989	JQ710894.1|Asia|China|2010	0.00522648
JN872448|Asia|China|2010	JQ710894.1|Asia|China|2010	0.00174216
JN872448.1|Asia|China|2010	JQ710894.1|Asia|China|2010	0.00174216
JN968975.1|Asia|China|2010	JQ710894.1|Asia|China|2010	0.00348432
JQ249913.1|Europe|Romania|2011	JQ710894.1|Asia|China|2010	0.00174216
JQ249914.1|Europe|Romania|2011	JQ710894.1|Asia|China|2010	0.00348432
JQ249915.1|Europe|Romania|2011	JQ710894.1|Asia|China|2010	0.00696864
JQ249916|Europe|Romania|2011	JQ710894.1|Asia|China|2010	0.00174216
JQ249916.1|Europe|Romania|2011	JQ710894.1|Asia|China|2010	0.00174216
JQ249917.1|Europe|Romania|2011	JQ710894.1|Asia|China|2010	0.00696864
JQ249918.1|Europe|Romania|2011	JQ710894.1|Asia|China|2010	0.00174216
JQ249919.1|Europe|Romania|2011	JQ710894.1|Asia|China|2010	0.00174216
JQ249920.1|Europe|Romania|2011	JQ710894.1|Asia|China|2010	0.00696864
JQ249921.1|Europe|Romania|2011	JQ710894.1|Asia|China|2010	0.0087108
JQ249922.1|Europe|Romania|2011	JQ710894.1|Asia|China|2010	0
JQ249923.1|Europe|Romania|2011	JQ710894.1|Asia|China|2010	0.0121951
JQ249924.1|Europe|Romania|2011	JQ710894.1|Asia|China|2010	0.0121951
JQ249925.1|Europe|Romania|2011	JQ710894.1|Asia|China|2010	0.00522648
JQ249926.1|Europe|Romania|2011	JQ710894.1|Asia|China|2010	0
JQ249927.1|Europe|Romania|2011	JQ710894.1|Asia|China|2010	0.00696864
JQ686669.1|Asia|China|2010	JQ710894.1|Asia|China|2010	0.00696864
JQ710894|Asia|China|2010	JQ710894.1|Asia|China|2010	0
AY684865|Europe|Germany|2006	JQ710895.1|Asia|China|2010	0.010453
AY684872|Europe|Germany|2006	JQ710895.1|Asia|China|2010	0.0209059
BKF-29|Africa|BurkinaFaso|2020	JQ710895.1|Asia|China|2010	0.0156794
BKF-3|Africa|BurkinaFaso|2018	JQ710895.1|Asia|China|2010	0.0087108
CIV-1|Africa|IvoryCoast|2021	JQ710895.1|Asia|China|2010	0.010453
CIV-19|Africa|IvoryCoast|2021	JQ710895.1|Asia|China|2010	0.0121951
CIV-2|Africa|IvoryCoast|2021	JQ710895.1|Asia|China|2010	0.010453
CIV-3|Africa|IvoryCoast|2021	JQ710895.1|Asia|China|2010	0.010453
CIV-30|Africa|IvoryCoast|2021	JQ710895.1|Asia|China|2010	0.0121951
CIV-T13|Africa|IvoryCoast|2015	JQ710895.1|Asia|China|2010	0.0191638
CIV-T14|Africa|IvoryCoast|2015	JQ710895.1|Asia|China|2010	0.0191638
D00623|Europe|Spain|1989	JQ710895.1|Asia|China|2010	0.0087108
EU790641.1|Asia|China|2006	JQ710895.1|Asia|China|2010	0.0087108
EU790642.1|Asia|China|2004	JQ710895.1|Asia|China|2010	0.0121951
FJ853421|Asia|China|2008	JQ710895.1|Asia|China|2010	0.00348432
FJ853421.1|Asia|China|2008	JQ710895.1|Asia|China|2010	0.00348432
FJ969146.1|Asia|China|2009	JQ710895.1|Asia|China|2010	0.0104712
GQ884045.1|America|USA|2006	JQ710895.1|Asia|China|2010	0.0104712
GQ884046.1|America|USA|2006	JQ710895.1|Asia|China|2010	0.00696864
GQ884047|America|USA|2006	JQ710895.1|Asia|China|2010	0.00696864
GQ884047.1|America|USA|2006	JQ710895.1|Asia|China|2010	0.00696864
GU434317.1|Asia|China|2009	JQ710895.1|Asia|China|2010	0.00696864
HM355807.1|Asia|China|2010	JQ710895.1|Asia|China|2010	0.00522648
HM627652.1|Asia|China|2010	JQ710895.1|Asia|China|2010	0.0139373
HM627653|Asia|China|2009	JQ710895.1|Asia|China|2010	0.0121951
HM627653.1|Asia|China|2009	JQ710895.1|Asia|China|2010	0.0121951
HM989009.1|Asia|China|1989	JQ710895.1|Asia|China|2010	0.00522648
JN872448|Asia|China|2010	JQ710895.1|Asia|China|2010	0.0087108
JN872448.1|Asia|China|2010	JQ710895.1|Asia|China|2010	0.0087108
JN968975.1|Asia|China|2010	JQ710895.1|Asia|China|2010	0.00348432
JQ249913.1|Europe|Romania|2011	JQ710895.1|Asia|China|2010	0.0087108
JQ249914.1|Europe|Romania|2011	JQ710895.1|Asia|China|2010	0.010453
JQ249915.1|Europe|Romania|2011	JQ710895.1|Asia|China|2010	0.010453
JQ249916|Europe|Romania|2011	JQ710895.1|Asia|China|2010	0.0087108
JQ249916.1|Europe|Romania|2011	JQ710895.1|Asia|China|2010	0.0087108
JQ249917.1|Europe|Romania|2011	JQ710895.1|Asia|China|2010	0.010453
JQ249918.1|Europe|Romania|2011	JQ710895.1|Asia|China|2010	0.0087108
JQ249919.1|Europe|Romania|2011	JQ710895.1|Asia|China|2010	0.0087108
JQ249920.1|Europe|Romania|2011	JQ710895.1|Asia|China|2010	0.010453
JQ249921.1|Europe|Romania|2011	JQ710895.1|Asia|China|2010	0.0156794
JQ249922.1|Europe|Romania|2011	JQ710895.1|Asia|China|2010	0.00696864
JQ249923.1|Europe|Romania|2011	JQ710895.1|Asia|China|2010	0.0156794
JQ249924.1|Europe|Romania|2011	JQ710895.1|Asia|China|2010	0.0191638
JQ249925.1|Europe|Romania|2011	JQ710895.1|Asia|China|2010	0.0121951
JQ249926.1|Europe|Romania|2011	JQ710895.1|Asia|China|2010	0.00696864
JQ249927.1|Europe|Romania|2011	JQ710895.1|Asia|China|2010	0.010453
JQ686669.1|Asia|China|2010	JQ710895.1|Asia|China|2010	0.00696864
JQ710894|Asia|China|2010	JQ710895.1|Asia|China|2010	0.00696864
JQ710894.1|Asia|China|2010	JQ710895.1|Asia|China|2010	0.00696864
AY684865|Europe|Germany|2006	JQ710896.1|Asia|China|2011	0.00696864
AY684872|Europe|Germany|2006	JQ710896.1|Asia|China|2011	0.0174216
BKF-29|Africa|BurkinaFaso|2020	JQ710896.1|Asia|China|2011	0.0121951
BKF-3|Africa|BurkinaFaso|2018	JQ710896.1|Asia|China|2011	0.00522648
CIV-1|Africa|IvoryCoast|2021	JQ710896.1|Asia|China|2011	0.00696864
CIV-19|Africa|IvoryCoast|2021	JQ710896.1|Asia|China|2011	0.0087108
CIV-2|Africa|IvoryCoast|2021	JQ710896.1|Asia|China|2011	0.00696864
CIV-3|Africa|IvoryCoast|2021	JQ710896.1|Asia|China|2011	0.00696864
CIV-30|Africa|IvoryCoast|2021	JQ710896.1|Asia|China|2011	0.0087108
CIV-T13|Africa|IvoryCoast|2015	JQ710896.1|Asia|China|2011	0.0156794
CIV-T14|Africa|IvoryCoast|2015	JQ710896.1|Asia|China|2011	0.0156794
D00623|Europe|Spain|1989	JQ710896.1|Asia|China|2011	0.00522648
EU790641.1|Asia|China|2006	JQ710896.1|Asia|China|2011	0.00522648
EU790642.1|Asia|China|2004	JQ710896.1|Asia|China|2011	0.0087108
FJ853421|Asia|China|2008	JQ710896.1|Asia|China|2011	0
FJ853421.1|Asia|China|2008	JQ710896.1|Asia|China|2011	0
FJ969146.1|Asia|China|2009	JQ710896.1|Asia|China|2011	0.0069808
GQ884045.1|America|USA|2006	JQ710896.1|Asia|China|2011	0.0069808
GQ884046.1|America|USA|2006	JQ710896.1|Asia|China|2011	0.00348432
GQ884047|America|USA|2006	JQ710896.1|Asia|China|2011	0.00348432
GQ884047.1|America|USA|2006	JQ710896.1|Asia|China|2011	0.00348432
GU434317.1|Asia|China|2009	JQ710896.1|Asia|China|2011	0.00348432
HM355807.1|Asia|China|2010	JQ710896.1|Asia|China|2011	0.00174216
HM627652.1|Asia|China|2010	JQ710896.1|Asia|China|2011	0.010453
HM627653|Asia|China|2009	JQ710896.1|Asia|China|2011	0.0087108
HM627653.1|Asia|China|2009	JQ710896.1|Asia|China|2011	0.0087108
HM989009.1|Asia|China|1989	JQ710896.1|Asia|China|2011	0.00174216
JN872448|Asia|China|2010	JQ710896.1|Asia|China|2011	0.00522648
JN872448.1|Asia|China|2010	JQ710896.1|Asia|China|2011	0.00522648
JN968975.1|Asia|China|2010	JQ710896.1|Asia|China|2011	0
JQ249913.1|Europe|Romania|2011	JQ710896.1|Asia|China|2011	0.00522648
JQ249914.1|Europe|Romania|2011	JQ710896.1|Asia|China|2011	0.00696864
JQ249915.1|Europe|Romania|2011	JQ710896.1|Asia|China|2011	0.00696864
JQ249916|Europe|Romania|2011	JQ710896.1|Asia|China|2011	0.00522648
JQ249916.1|Europe|Romania|2011	JQ710896.1|Asia|China|2011	0.00522648
JQ249917.1|Europe|Romania|2011	JQ710896.1|Asia|China|2011	0.00696864
JQ249918.1|Europe|Romania|2011	JQ710896.1|Asia|China|2011	0.00522648
JQ249919.1|Europe|Romania|2011	JQ710896.1|Asia|China|2011	0.00522648
JQ249920.1|Europe|Romania|2011	JQ710896.1|Asia|China|2011	0.00696864
JQ249921.1|Europe|Romania|2011	JQ710896.1|Asia|China|2011	0.0121951
JQ249922.1|Europe|Romania|2011	JQ710896.1|Asia|China|2011	0.00348432
JQ249923.1|Europe|Romania|2011	JQ710896.1|Asia|China|2011	0.0121951
JQ249924.1|Europe|Romania|2011	JQ710896.1|Asia|China|2011	0.0156794
JQ249925.1|Europe|Romania|2011	JQ710896.1|Asia|China|2011	0.0087108
JQ249926.1|Europe|Romania|2011	JQ710896.1|Asia|China|2011	0.00348432
JQ249927.1|Europe|Romania|2011	JQ710896.1|Asia|China|2011	0.00696864
JQ686669.1|Asia|China|2010	JQ710896.1|Asia|China|2011	0.00348432
JQ710894|Asia|China|2010	JQ710896.1|Asia|China|2011	0.00348432
JQ710894.1|Asia|China|2010	JQ710896.1|Asia|China|2011	0.00348432
JQ710895.1|Asia|China|2010	JQ710896.1|Asia|China|2011	0.00348432
AY684865|Europe|Germany|2006	JQ710897.1|Asia|China|2011	0.0087108
AY684872|Europe|Germany|2006	JQ710897.1|Asia|China|2011	0.0191638
BKF-29|Africa|BurkinaFaso|2020	JQ710897.1|Asia|China|2011	0.0139373
BKF-3|Africa|BurkinaFaso|2018	JQ710897.1|Asia|China|2011	0.00696864
CIV-1|Africa|IvoryCoast|2021	JQ710897.1|Asia|China|2011	0.0087108
CIV-19|Africa|IvoryCoast|2021	JQ710897.1|Asia|China|2011	0.010453
CIV-2|Africa|IvoryCoast|2021	JQ710897.1|Asia|China|2011	0.0087108
CIV-3|Africa|IvoryCoast|2021	JQ710897.1|Asia|China|2011	0.0087108
CIV-30|Africa|IvoryCoast|2021	JQ710897.1|Asia|China|2011	0.010453
CIV-T13|Africa|IvoryCoast|2015	JQ710897.1|Asia|China|2011	0.0174216
CIV-T14|Africa|IvoryCoast|2015	JQ710897.1|Asia|China|2011	0.0174216
D00623|Europe|Spain|1989	JQ710897.1|Asia|China|2011	0.00348432
EU790641.1|Asia|China|2006	JQ710897.1|Asia|China|2011	0.00696864
EU790642.1|Asia|China|2004	JQ710897.1|Asia|China|2011	0.010453
FJ853421|Asia|China|2008	JQ710897.1|Asia|China|2011	0.00174216
FJ853421.1|Asia|China|2008	JQ710897.1|Asia|China|2011	0.00174216
FJ969146.1|Asia|China|2009	JQ710897.1|Asia|China|2011	0.008726
GQ884045.1|America|USA|2006	JQ710897.1|Asia|China|2011	0.008726
GQ884046.1|America|USA|2006	JQ710897.1|Asia|China|2011	0.00522648
GQ884047|America|USA|2006	JQ710897.1|Asia|China|2011	0.00522648
GQ884047.1|America|USA|2006	JQ710897.1|Asia|China|2011	0.00522648
GU434317.1|Asia|China|2009	JQ710897.1|Asia|China|2011	0.00522648
HM355807.1|Asia|China|2010	JQ710897.1|Asia|China|2011	0
HM627652.1|Asia|China|2010	JQ710897.1|Asia|China|2011	0.0121951
HM627653|Asia|China|2009	JQ710897.1|Asia|China|2011	0.010453
HM627653.1|Asia|China|2009	JQ710897.1|Asia|China|2011	0.010453
HM989009.1|Asia|China|1989	JQ710897.1|Asia|China|2011	0
JN872448|Asia|China|2010	JQ710897.1|Asia|China|2011	0.00696864
JN872448.1|Asia|China|2010	JQ710897.1|Asia|China|2011	0.00696864
JN968975.1|Asia|China|2010	JQ710897.1|Asia|China|2011	0.00174216
JQ249913.1|Europe|Romania|2011	JQ710897.1|Asia|China|2011	0.00696864
JQ249914.1|Europe|Romania|2011	JQ710897.1|Asia|China|2011	0.0087108
JQ249915.1|Europe|Romania|2011	JQ710897.1|Asia|China|2011	0.0087108
JQ249916|Europe|Romania|2011	JQ710897.1|Asia|China|2011	0.00696864
JQ249916.1|Europe|Romania|2011	JQ710897.1|Asia|China|2011	0.00696864
JQ249917.1|Europe|Romania|2011	JQ710897.1|Asia|China|2011	0.0087108
JQ249918.1|Europe|Romania|2011	JQ710897.1|Asia|China|2011	0.00696864
JQ249919.1|Europe|Romania|2011	JQ710897.1|Asia|China|2011	0.00696864
JQ249920.1|Europe|Romania|2011	JQ710897.1|Asia|China|2011	0.0087108
JQ249921.1|Europe|Romania|2011	JQ710897.1|Asia|China|2011	0.0139373
JQ249922.1|Europe|Romania|2011	JQ710897.1|Asia|China|2011	0.00522648
JQ249923.1|Europe|Romania|2011	JQ710897.1|Asia|China|2011	0.0139373
JQ249924.1|Europe|Romania|2011	JQ710897.1|Asia|China|2011	0.0174216
JQ249925.1|Europe|Romania|2011	JQ710897.1|Asia|China|2011	0.010453
JQ249926.1|Europe|Romania|2011	JQ710897.1|Asia|China|2011	0.00522648
JQ249927.1|Europe|Romania|2011	JQ710897.1|Asia|China|2011	0.0087108
JQ686669.1|Asia|China|2010	JQ710897.1|Asia|China|2011	0.00174216
JQ710894|Asia|China|2010	JQ710897.1|Asia|China|2011	0.00522648
JQ710894.1|Asia|China|2010	JQ710897.1|Asia|China|2011	0.00522648
JQ710895.1|Asia|China|2010	JQ710897.1|Asia|China|2011	0.00522648
JQ710896.1|Asia|China|2011	JQ710897.1|Asia|China|2011	0.00174216
AY684865|Europe|Germany|2006	JQ710898.1|Asia|China|2010	0.0087108
AY684872|Europe|Germany|2006	JQ710898.1|Asia|China|2010	0.0191638
BKF-29|Africa|BurkinaFaso|2020	JQ710898.1|Asia|China|2010	0.0139373
BKF-3|Africa|BurkinaFaso|2018	JQ710898.1|Asia|China|2010	0.00696864
CIV-1|Africa|IvoryCoast|2021	JQ710898.1|Asia|China|2010	0.0087108
CIV-19|Africa|IvoryCoast|2021	JQ710898.1|Asia|China|2010	0.010453
CIV-2|Africa|IvoryCoast|2021	JQ710898.1|Asia|China|2010	0.0087108
CIV-3|Africa|IvoryCoast|2021	JQ710898.1|Asia|China|2010	0.0087108
CIV-30|Africa|IvoryCoast|2021	JQ710898.1|Asia|China|2010	0.010453
CIV-T13|Africa|IvoryCoast|2015	JQ710898.1|Asia|China|2010	0.0174216
CIV-T14|Africa|IvoryCoast|2015	JQ710898.1|Asia|China|2010	0.0174216
D00623|Europe|Spain|1989	JQ710898.1|Asia|China|2010	0.00696864
EU790641.1|Asia|China|2006	JQ710898.1|Asia|China|2010	0.00696864
EU790642.1|Asia|China|2004	JQ710898.1|Asia|China|2010	0.010453
FJ853421|Asia|China|2008	JQ710898.1|Asia|China|2010	0.00174216
FJ853421.1|Asia|China|2008	JQ710898.1|Asia|China|2010	0.00174216
FJ969146.1|Asia|China|2009	JQ710898.1|Asia|China|2010	0.0052356
GQ884045.1|America|USA|2006	JQ710898.1|Asia|China|2010	0.008726
GQ884046.1|America|USA|2006	JQ710898.1|Asia|China|2010	0.00522648
GQ884047|America|USA|2006	JQ710898.1|Asia|China|2010	0.00522648
GQ884047.1|America|USA|2006	JQ710898.1|Asia|China|2010	0.00522648
GU434317.1|Asia|China|2009	JQ710898.1|Asia|China|2010	0.00522648
HM355807.1|Asia|China|2010	JQ710898.1|Asia|China|2010	0.00348432
HM627652.1|Asia|China|2010	JQ710898.1|Asia|China|2010	0.0121951
HM627653|Asia|China|2009	JQ710898.1|Asia|China|2010	0.010453
HM627653.1|Asia|China|2009	JQ710898.1|Asia|China|2010	0.010453
HM989009.1|Asia|China|1989	JQ710898.1|Asia|China|2010	0.00348432
JN872448|Asia|China|2010	JQ710898.1|Asia|China|2010	0.00696864
JN872448.1|Asia|China|2010	JQ710898.1|Asia|China|2010	0.00696864
JN968975.1|Asia|China|2010	JQ710898.1|Asia|China|2010	0.00174216
JQ249913.1|Europe|Romania|2011	JQ710898.1|Asia|China|2010	0.00696864
JQ249914.1|Europe|Romania|2011	JQ710898.1|Asia|China|2010	0.0087108
JQ249915.1|Europe|Romania|2011	JQ710898.1|Asia|China|2010	0.0087108
JQ249916|Europe|Romania|2011	JQ710898.1|Asia|China|2010	0.00696864
JQ249916.1|Europe|Romania|2011	JQ710898.1|Asia|China|2010	0.00696864
JQ249917.1|Europe|Romania|2011	JQ710898.1|Asia|China|2010	0.0087108
JQ249918.1|Europe|Romania|2011	JQ710898.1|Asia|China|2010	0.00696864
JQ249919.1|Europe|Romania|2011	JQ710898.1|Asia|China|2010	0.00696864
JQ249920.1|Europe|Romania|2011	JQ710898.1|Asia|China|2010	0.0087108
JQ249921.1|Europe|Romania|2011	JQ710898.1|Asia|China|2010	0.0139373
JQ249922.1|Europe|Romania|2011	JQ710898.1|Asia|China|2010	0.00522648
JQ249923.1|Europe|Romania|2011	JQ710898.1|Asia|China|2010	0.0139373
JQ249924.1|Europe|Romania|2011	JQ710898.1|Asia|China|2010	0.0174216
JQ249925.1|Europe|Romania|2011	JQ710898.1|Asia|China|2010	0.010453
JQ249926.1|Europe|Romania|2011	JQ710898.1|Asia|China|2010	0.00522648
JQ249927.1|Europe|Romania|2011	JQ710898.1|Asia|China|2010	0.0087108
JQ686669.1|Asia|China|2010	JQ710898.1|Asia|China|2010	0.00522648
JQ710894|Asia|China|2010	JQ710898.1|Asia|China|2010	0.00522648
JQ710894.1|Asia|China|2010	JQ710898.1|Asia|China|2010	0.00522648
JQ710895.1|Asia|China|2010	JQ710898.1|Asia|China|2010	0.00522648
JQ710896.1|Asia|China|2011	JQ710898.1|Asia|China|2010	0.00174216
JQ710897.1|Asia|China|2011	JQ710898.1|Asia|China|2010	0.00348432
AY684865|Europe|Germany|2006	JQ710899.1|Asia|China|2010	0.0087108
AY684872|Europe|Germany|2006	JQ710899.1|Asia|China|2010	0.0191638
BKF-29|Africa|BurkinaFaso|2020	JQ710899.1|Asia|China|2010	0.0139373
BKF-3|Africa|BurkinaFaso|2018	JQ710899.1|Asia|China|2010	0.00696864
CIV-1|Africa|IvoryCoast|2021	JQ710899.1|Asia|China|2010	0.0087108
CIV-19|Africa|IvoryCoast|2021	JQ710899.1|Asia|China|2010	0.010453
CIV-2|Africa|IvoryCoast|2021	JQ710899.1|Asia|China|2010	0.0087108
CIV-3|Africa|IvoryCoast|2021	JQ710899.1|Asia|China|2010	0.0087108
CIV-30|Africa|IvoryCoast|2021	JQ710899.1|Asia|China|2010	0.010453
CIV-T13|Africa|IvoryCoast|2015	JQ710899.1|Asia|China|2010	0.0174216
CIV-T14|Africa|IvoryCoast|2015	JQ710899.1|Asia|China|2010	0.0174216
D00623|Europe|Spain|1989	JQ710899.1|Asia|China|2010	0.00696864
EU790641.1|Asia|China|2006	JQ710899.1|Asia|China|2010	0.00696864
EU790642.1|Asia|China|2004	JQ710899.1|Asia|China|2010	0.010453
FJ853421|Asia|China|2008	JQ710899.1|Asia|China|2010	0.00174216
FJ853421.1|Asia|China|2008	JQ710899.1|Asia|China|2010	0.00174216
FJ969146.1|Asia|China|2009	JQ710899.1|Asia|China|2010	0.0052356
GQ884045.1|America|USA|2006	JQ710899.1|Asia|China|2010	0.008726
GQ884046.1|America|USA|2006	JQ710899.1|Asia|China|2010	0.00522648
GQ884047|America|USA|2006	JQ710899.1|Asia|China|2010	0.00522648
GQ884047.1|America|USA|2006	JQ710899.1|Asia|China|2010	0.00522648
GU434317.1|Asia|China|2009	JQ710899.1|Asia|China|2010	0.00522648
HM355807.1|Asia|China|2010	JQ710899.1|Asia|China|2010	0.00348432
HM627652.1|Asia|China|2010	JQ710899.1|Asia|China|2010	0.0121951
HM627653|Asia|China|2009	JQ710899.1|Asia|China|2010	0.010453
HM627653.1|Asia|China|2009	JQ710899.1|Asia|China|2010	0.010453
HM989009.1|Asia|China|1989	JQ710899.1|Asia|China|2010	0.00348432
JN872448|Asia|China|2010	JQ710899.1|Asia|China|2010	0.00696864
JN872448.1|Asia|China|2010	JQ710899.1|Asia|China|2010	0.00696864
JN968975.1|Asia|China|2010	JQ710899.1|Asia|China|2010	0.00174216
JQ249913.1|Europe|Romania|2011	JQ710899.1|Asia|China|2010	0.00696864
JQ249914.1|Europe|Romania|2011	JQ710899.1|Asia|China|2010	0.0087108
JQ249915.1|Europe|Romania|2011	JQ710899.1|Asia|China|2010	0.0087108
JQ249916|Europe|Romania|2011	JQ710899.1|Asia|China|2010	0.00696864
JQ249916.1|Europe|Romania|2011	JQ710899.1|Asia|China|2010	0.00696864
JQ249917.1|Europe|Romania|2011	JQ710899.1|Asia|China|2010	0.0087108
JQ249918.1|Europe|Romania|2011	JQ710899.1|Asia|China|2010	0.00696864
JQ249919.1|Europe|Romania|2011	JQ710899.1|Asia|China|2010	0.00696864
JQ249920.1|Europe|Romania|2011	JQ710899.1|Asia|China|2010	0.0087108
JQ249921.1|Europe|Romania|2011	JQ710899.1|Asia|China|2010	0.0139373
JQ249922.1|Europe|Romania|2011	JQ710899.1|Asia|China|2010	0.00522648
JQ249923.1|Europe|Romania|2011	JQ710899.1|Asia|China|2010	0.0139373
JQ249924.1|Europe|Romania|2011	JQ710899.1|Asia|China|2010	0.0174216
JQ249925.1|Europe|Romania|2011	JQ710899.1|Asia|China|2010	0.010453
JQ249926.1|Europe|Romania|2011	JQ710899.1|Asia|China|2010	0.00522648
JQ249927.1|Europe|Romania|2011	JQ710899.1|Asia|China|2010	0.0087108
JQ686669.1|Asia|China|2010	JQ710899.1|Asia|China|2010	0.00522648
JQ710894|Asia|China|2010	JQ710899.1|Asia|China|2010	0.00522648
JQ710894.1|Asia|China|2010	JQ710899.1|Asia|China|2010	0.00522648
JQ710895.1|Asia|China|2010	JQ710899.1|Asia|China|2010	0.00522648
JQ710896.1|Asia|China|2011	JQ710899.1|Asia|China|2010	0.00174216
JQ710897.1|Asia|China|2011	JQ710899.1|Asia|China|2010	0.00348432
JQ710898.1|Asia|China|2010	JQ710899.1|Asia|China|2010	0
AY684865|Europe|Germany|2006	JQ710900.1|Asia|China|2011	0.010453
AY684872|Europe|Germany|2006	JQ710900.1|Asia|China|2011	0.0209059
BKF-29|Africa|BurkinaFaso|2020	JQ710900.1|Asia|China|2011	0.0156794
BKF-3|Africa|BurkinaFaso|2018	JQ710900.1|Asia|China|2011	0.0087108
CIV-1|Africa|IvoryCoast|2021	JQ710900.1|Asia|China|2011	0.010453
CIV-19|Africa|IvoryCoast|2021	JQ710900.1|Asia|China|2011	0.0121951
CIV-2|Africa|IvoryCoast|2021	JQ710900.1|Asia|China|2011	0.010453
CIV-3|Africa|IvoryCoast|2021	JQ710900.1|Asia|China|2011	0.010453
CIV-30|Africa|IvoryCoast|2021	JQ710900.1|Asia|China|2011	0.0121951
CIV-T13|Africa|IvoryCoast|2015	JQ710900.1|Asia|China|2011	0.0191638
CIV-T14|Africa|IvoryCoast|2015	JQ710900.1|Asia|China|2011	0.0191638
D00623|Europe|Spain|1989	JQ710900.1|Asia|China|2011	0.0087108
EU790641.1|Asia|China|2006	JQ710900.1|Asia|China|2011	0.0087108
EU790642.1|Asia|China|2004	JQ710900.1|Asia|China|2011	0.0121951
FJ853421|Asia|China|2008	JQ710900.1|Asia|China|2011	0.00348432
FJ853421.1|Asia|China|2008	JQ710900.1|Asia|China|2011	0.00348432
FJ969146.1|Asia|China|2009	JQ710900.1|Asia|China|2011	0.0104712
GQ884045.1|America|USA|2006	JQ710900.1|Asia|China|2011	0.0104712
GQ884046.1|America|USA|2006	JQ710900.1|Asia|China|2011	0.00696864
GQ884047|America|USA|2006	JQ710900.1|Asia|China|2011	0.00696864
GQ884047.1|America|USA|2006	JQ710900.1|Asia|China|2011	0.00696864
GU434317.1|Asia|China|2009	JQ710900.1|Asia|China|2011	0.00696864
HM355807.1|Asia|China|2010	JQ710900.1|Asia|China|2011	0.00522648
HM627652.1|Asia|China|2010	JQ710900.1|Asia|China|2011	0.0139373
HM627653|Asia|China|2009	JQ710900.1|Asia|China|2011	0.0121951
HM627653.1|Asia|China|2009	JQ710900.1|Asia|China|2011	0.0121951
HM989009.1|Asia|China|1989	JQ710900.1|Asia|China|2011	0.00522648
JN872448|Asia|China|2010	JQ710900.1|Asia|China|2011	0.0087108
JN872448.1|Asia|China|2010	JQ710900.1|Asia|China|2011	0.0087108
JN968975.1|Asia|China|2010	JQ710900.1|Asia|China|2011	0.00348432
JQ249913.1|Europe|Romania|2011	JQ710900.1|Asia|China|2011	0.0087108
JQ249914.1|Europe|Romania|2011	JQ710900.1|Asia|China|2011	0.010453
JQ249915.1|Europe|Romania|2011	JQ710900.1|Asia|China|2011	0.010453
JQ249916|Europe|Romania|2011	JQ710900.1|Asia|China|2011	0.0087108
JQ249916.1|Europe|Romania|2011	JQ710900.1|Asia|China|2011	0.0087108
JQ249917.1|Europe|Romania|2011	JQ710900.1|Asia|China|2011	0.010453
JQ249918.1|Europe|Romania|2011	JQ710900.1|Asia|China|2011	0.0087108
JQ249919.1|Europe|Romania|2011	JQ710900.1|Asia|China|2011	0.0087108
JQ249920.1|Europe|Romania|2011	JQ710900.1|Asia|China|2011	0.010453
JQ249921.1|Europe|Romania|2011	JQ710900.1|Asia|China|2011	0.0156794
JQ249922.1|Europe|Romania|2011	JQ710900.1|Asia|China|2011	0.00696864
JQ249923.1|Europe|Romania|2011	JQ710900.1|Asia|China|2011	0.0156794
JQ249924.1|Europe|Romania|2011	JQ710900.1|Asia|China|2011	0.0191638
JQ249925.1|Europe|Romania|2011	JQ710900.1|Asia|China|2011	0.0121951
JQ249926.1|Europe|Romania|2011	JQ710900.1|Asia|China|2011	0.00696864
JQ249927.1|Europe|Romania|2011	JQ710900.1|Asia|China|2011	0.010453
JQ686669.1|Asia|China|2010	JQ710900.1|Asia|China|2011	0.00696864
JQ710894|Asia|China|2010	JQ710900.1|Asia|China|2011	0.00696864
JQ710894.1|Asia|China|2010	JQ710900.1|Asia|China|2011	0.00696864
JQ710895.1|Asia|China|2010	JQ710900.1|Asia|China|2011	0.00696864
JQ710896.1|Asia|China|2011	JQ710900.1|Asia|China|2011	0.00348432
JQ710897.1|Asia|China|2011	JQ710900.1|Asia|China|2011	0.00522648
JQ710898.1|Asia|China|2010	JQ710900.1|Asia|China|2011	0.00522648
JQ710899.1|Asia|China|2010	JQ710900.1|Asia|China|2011	0.00522648
AY684865|Europe|Germany|2006	JQ710901.1|Asia|China|2011	0.0087108
AY684872|Europe|Germany|2006	JQ710901.1|Asia|China|2011	0.0191638
BKF-29|Africa|BurkinaFaso|2020	JQ710901.1|Asia|China|2011	0.0139373
BKF-3|Africa|BurkinaFaso|2018	JQ710901.1|Asia|China|2011	0.00696864
CIV-1|Africa|IvoryCoast|2021	JQ710901.1|Asia|China|2011	0.0087108
CIV-19|Africa|IvoryCoast|2021	JQ710901.1|Asia|China|2011	0.010453
CIV-2|Africa|IvoryCoast|2021	JQ710901.1|Asia|China|2011	0.0087108
CIV-3|Africa|IvoryCoast|2021	JQ710901.1|Asia|China|2011	0.0087108
CIV-30|Africa|IvoryCoast|2021	JQ710901.1|Asia|China|2011	0.010453
CIV-T13|Africa|IvoryCoast|2015	JQ710901.1|Asia|China|2011	0.0174216
CIV-T14|Africa|IvoryCoast|2015	JQ710901.1|Asia|China|2011	0.0174216
D00623|Europe|Spain|1989	JQ710901.1|Asia|China|2011	0.00348432
EU790641.1|Asia|China|2006	JQ710901.1|Asia|China|2011	0.00696864
EU790642.1|Asia|China|2004	JQ710901.1|Asia|China|2011	0.010453
FJ853421|Asia|China|2008	JQ710901.1|Asia|China|2011	0.00174216
FJ853421.1|Asia|China|2008	JQ710901.1|Asia|China|2011	0.00174216
FJ969146.1|Asia|China|2009	JQ710901.1|Asia|China|2011	0.008726
GQ884045.1|America|USA|2006	JQ710901.1|Asia|China|2011	0.008726
GQ884046.1|America|USA|2006	JQ710901.1|Asia|China|2011	0.00522648
GQ884047|America|USA|2006	JQ710901.1|Asia|China|2011	0.00522648
GQ884047.1|America|USA|2006	JQ710901.1|Asia|China|2011	0.00522648
GU434317.1|Asia|China|2009	JQ710901.1|Asia|China|2011	0.00522648
HM355807.1|Asia|China|2010	JQ710901.1|Asia|China|2011	0
HM627652.1|Asia|China|2010	JQ710901.1|Asia|China|2011	0.0121951
HM627653|Asia|China|2009	JQ710901.1|Asia|China|2011	0.010453
HM627653.1|Asia|China|2009	JQ710901.1|Asia|China|2011	0.010453
HM989009.1|Asia|China|1989	JQ710901.1|Asia|China|2011	0
JN872448|Asia|China|2010	JQ710901.1|Asia|China|2011	0.00696864
JN872448.1|Asia|China|2010	JQ710901.1|Asia|China|2011	0.00696864
JN968975.1|Asia|China|2010	JQ710901.1|Asia|China|2011	0.00174216
JQ249913.1|Europe|Romania|2011	JQ710901.1|Asia|China|2011	0.00696864
JQ249914.1|Europe|Romania|2011	JQ710901.1|Asia|China|2011	0.0087108
JQ249915.1|Europe|Romania|2011	JQ710901.1|Asia|China|2011	0.0087108
JQ249916|Europe|Romania|2011	JQ710901.1|Asia|China|2011	0.00696864
JQ249916.1|Europe|Romania|2011	JQ710901.1|Asia|China|2011	0.00696864
JQ249917.1|Europe|Romania|2011	JQ710901.1|Asia|China|2011	0.0087108
JQ249918.1|Europe|Romania|2011	JQ710901.1|Asia|China|2011	0.00696864
JQ249919.1|Europe|Romania|2011	JQ710901.1|Asia|China|2011	0.00696864
JQ249920.1|Europe|Romania|2011	JQ710901.1|Asia|China|2011	0.0087108
JQ249921.1|Europe|Romania|2011	JQ710901.1|Asia|China|2011	0.0139373
JQ249922.1|Europe|Romania|2011	JQ710901.1|Asia|China|2011	0.00522648
JQ249923.1|Europe|Romania|2011	JQ710901.1|Asia|China|2011	0.0139373
JQ249924.1|Europe|Romania|2011	JQ710901.1|Asia|China|2011	0.0174216
JQ249925.1|Europe|Romania|2011	JQ710901.1|Asia|China|2011	0.010453
JQ249926.1|Europe|Romania|2011	JQ710901.1|Asia|China|2011	0.00522648
JQ249927.1|Europe|Romania|2011	JQ710901.1|Asia|China|2011	0.0087108
JQ686669.1|Asia|China|2010	JQ710901.1|Asia|China|2011	0.00174216
JQ710894|Asia|China|2010	JQ710901.1|Asia|China|2011	0.00522648
JQ710894.1|Asia|China|2010	JQ710901.1|Asia|China|2011	0.00522648
JQ710895.1|Asia|China|2010	JQ710901.1|Asia|China|2011	0.00522648
JQ710896.1|Asia|China|2011	JQ710901.1|Asia|China|2011	0.00174216
JQ710897.1|Asia|China|2011	JQ710901.1|Asia|China|2011	0
JQ710898.1|Asia|China|2010	JQ710901.1|Asia|China|2011	0.00348432
JQ710899.1|Asia|China|2010	JQ710901.1|Asia|China|2011	0.00348432
JQ710900.1|Asia|China|2011	JQ710901.1|Asia|China|2011	0.00522648
AY684865|Europe|Germany|2006	JX568153.1|Europe|Denmark|2011	0.00348432
AY684872|Europe|Germany|2006	JX568153.1|Europe|Denmark|2011	0.0209059
BKF-29|Africa|BurkinaFaso|2020	JX568153.1|Europe|Denmark|2011	0.0087108
BKF-3|Africa|BurkinaFaso|2018	JX568153.1|Europe|Denmark|2011	0.00174216
CIV-1|Africa|IvoryCoast|2021	JX568153.1|Europe|Denmark|2011	0.00348432
CIV-19|Africa|IvoryCoast|2021	JX568153.1|Europe|Denmark|2011	0.00522648
CIV-2|Africa|IvoryCoast|2021	JX568153.1|Europe|Denmark|2011	0.00348432
CIV-3|Africa|IvoryCoast|2021	JX568153.1|Europe|Denmark|2011	0.00348432
CIV-30|Africa|IvoryCoast|2021	JX568153.1|Europe|Denmark|2011	0.00522648
CIV-T13|Africa|IvoryCoast|2015	JX568153.1|Europe|Denmark|2011	0.0191638
CIV-T14|Africa|IvoryCoast|2015	JX568153.1|Europe|Denmark|2011	0.0191638
D00623|Europe|Spain|1989	JX568153.1|Europe|Denmark|2011	0.0121951
EU790641.1|Asia|China|2006	JX568153.1|Europe|Denmark|2011	0.0087108
EU790642.1|Asia|China|2004	JX568153.1|Europe|Denmark|2011	0.0087108
FJ853421|Asia|China|2008	JX568153.1|Europe|Denmark|2011	0.00696864
FJ853421.1|Asia|China|2008	JX568153.1|Europe|Denmark|2011	0.00696864
FJ969146.1|Asia|China|2009	JX568153.1|Europe|Denmark|2011	0.0139616
GQ884045.1|America|USA|2006	JX568153.1|Europe|Denmark|2011	0.0104712
GQ884046.1|America|USA|2006	JX568153.1|Europe|Denmark|2011	0.00696864
GQ884047|America|USA|2006	JX568153.1|Europe|Denmark|2011	0.00696864
GQ884047.1|America|USA|2006	JX568153.1|Europe|Denmark|2011	0.00696864
GU434317.1|Asia|China|2009	JX568153.1|Europe|Denmark|2011	0.00696864
HM355807.1|Asia|China|2010	JX568153.1|Europe|Denmark|2011	0.0087108
HM627652.1|Asia|China|2010	JX568153.1|Europe|Denmark|2011	0.00696864
HM627653|Asia|China|2009	JX568153.1|Europe|Denmark|2011	0.0087108
HM627653.1|Asia|China|2009	JX568153.1|Europe|Denmark|2011	0.0087108
HM989009.1|Asia|China|1989	JX568153.1|Europe|Denmark|2011	0.0087108
JN872448|Asia|China|2010	JX568153.1|Europe|Denmark|2011	0.0087108
JN872448.1|Asia|China|2010	JX568153.1|Europe|Denmark|2011	0.0087108
JN968975.1|Asia|China|2010	JX568153.1|Europe|Denmark|2011	0.00696864
JQ249913.1|Europe|Romania|2011	JX568153.1|Europe|Denmark|2011	0.0087108
JQ249914.1|Europe|Romania|2011	JX568153.1|Europe|Denmark|2011	0.00696864
JQ249915.1|Europe|Romania|2011	JX568153.1|Europe|Denmark|2011	0.00348432
JQ249916|Europe|Romania|2011	JX568153.1|Europe|Denmark|2011	0.0087108
JQ249916.1|Europe|Romania|2011	JX568153.1|Europe|Denmark|2011	0.0087108
JQ249917.1|Europe|Romania|2011	JX568153.1|Europe|Denmark|2011	0.00348432
JQ249918.1|Europe|Romania|2011	JX568153.1|Europe|Denmark|2011	0.0087108
JQ249919.1|Europe|Romania|2011	JX568153.1|Europe|Denmark|2011	0.00522648
JQ249920.1|Europe|Romania|2011	JX568153.1|Europe|Denmark|2011	0.00348432
JQ249921.1|Europe|Romania|2011	JX568153.1|Europe|Denmark|2011	0.0156794
JQ249922.1|Europe|Romania|2011	JX568153.1|Europe|Denmark|2011	0.00696864
JQ249923.1|Europe|Romania|2011	JX568153.1|Europe|Denmark|2011	0.0087108
JQ249924.1|Europe|Romania|2011	JX568153.1|Europe|Denmark|2011	0.0156794
JQ249925.1|Europe|Romania|2011	JX568153.1|Europe|Denmark|2011	0.0121951
JQ249926.1|Europe|Romania|2011	JX568153.1|Europe|Denmark|2011	0.00696864
JQ249927.1|Europe|Romania|2011	JX568153.1|Europe|Denmark|2011	0.00348432
JQ686669.1|Asia|China|2010	JX568153.1|Europe|Denmark|2011	0.010453
JQ710894|Asia|China|2010	JX568153.1|Europe|Denmark|2011	0.00696864
JQ710894.1|Asia|China|2010	JX568153.1|Europe|Denmark|2011	0.00696864
JQ710895.1|Asia|China|2010	JX568153.1|Europe|Denmark|2011	0.010453
JQ710896.1|Asia|China|2011	JX568153.1|Europe|Denmark|2011	0.00696864
JQ710897.1|Asia|China|2011	JX568153.1|Europe|Denmark|2011	0.0087108
JQ710898.1|Asia|China|2010	JX568153.1|Europe|Denmark|2011	0.0087108
JQ710899.1|Asia|China|2010	JX568153.1|Europe|Denmark|2011	0.0087108
JQ710900.1|Asia|China|2011	JX568153.1|Europe|Denmark|2011	0.010453
JQ710901.1|Asia|China|2011	JX568153.1|Europe|Denmark|2011	0.0087108
AY684865|Europe|Germany|2006	JX568154.1|Asia|China|2010	0
AY684872|Europe|Germany|2006	JX568154.1|Asia|China|2010	0.0209059
BKF-29|Africa|BurkinaFaso|2020	JX568154.1|Asia|China|2010	0.00522648
BKF-3|Africa|BurkinaFaso|2018	JX568154.1|Asia|China|2010	0.00174216
CIV-1|Africa|IvoryCoast|2021	JX568154.1|Asia|China|2010	0
CIV-19|Africa|IvoryCoast|2021	JX568154.1|Asia|China|2010	0.00174216
CIV-2|Africa|IvoryCoast|2021	JX568154.1|Asia|China|2010	0
CIV-3|Africa|IvoryCoast|2021	JX568154.1|Asia|China|2010	0
CIV-30|Africa|IvoryCoast|2021	JX568154.1|Asia|China|2010	0.00174216
CIV-T13|Africa|IvoryCoast|2015	JX568154.1|Asia|China|2010	0.0191638
CIV-T14|Africa|IvoryCoast|2015	JX568154.1|Asia|China|2010	0.0191638
D00623|Europe|Spain|1989	JX568154.1|Asia|China|2010	0.0121951
EU790641.1|Asia|China|2006	JX568154.1|Asia|China|2010	0.0087108
EU790642.1|Asia|China|2004	JX568154.1|Asia|China|2010	0.0087108
FJ853421|Asia|China|2008	JX568154.1|Asia|China|2010	0.00696864
FJ853421.1|Asia|China|2008	JX568154.1|Asia|China|2010	0.00696864
FJ969146.1|Asia|China|2009	JX568154.1|Asia|China|2010	0.0139616
GQ884045.1|America|USA|2006	JX568154.1|Asia|China|2010	0.0104712
GQ884046.1|America|USA|2006	JX568154.1|Asia|China|2010	0.00696864
GQ884047|America|USA|2006	JX568154.1|Asia|China|2010	0.00696864
GQ884047.1|America|USA|2006	JX568154.1|Asia|China|2010	0.00696864
GU434317.1|Asia|China|2009	JX568154.1|Asia|China|2010	0.00696864
HM355807.1|Asia|China|2010	JX568154.1|Asia|China|2010	0.0087108
HM627652.1|Asia|China|2010	JX568154.1|Asia|China|2010	0.00348432
HM627653|Asia|China|2009	JX568154.1|Asia|China|2010	0.0087108
HM627653.1|Asia|China|2009	JX568154.1|Asia|China|2010	0.0087108
HM989009.1|Asia|China|1989	JX568154.1|Asia|China|2010	0.0087108
JN872448|Asia|China|2010	JX568154.1|Asia|China|2010	0.0087108
JN872448.1|Asia|China|2010	JX568154.1|Asia|China|2010	0.0087108
JN968975.1|Asia|China|2010	JX568154.1|Asia|China|2010	0.00696864
JQ249913.1|Europe|Romania|2011	JX568154.1|Asia|China|2010	0.0087108
JQ249914.1|Europe|Romania|2011	JX568154.1|Asia|China|2010	0.00696864
JQ249915.1|Europe|Romania|2011	JX568154.1|Asia|China|2010	0
JQ249916|Europe|Romania|2011	JX568154.1|Asia|China|2010	0.0087108
JQ249916.1|Europe|Romania|2011	JX568154.1|Asia|China|2010	0.0087108
JQ249917.1|Europe|Romania|2011	JX568154.1|Asia|China|2010	0
JQ249918.1|Europe|Romania|2011	JX568154.1|Asia|China|2010	0.00522648
JQ249919.1|Europe|Romania|2011	JX568154.1|Asia|China|2010	0.00522648
JQ249920.1|Europe|Romania|2011	JX568154.1|Asia|China|2010	0
JQ249921.1|Europe|Romania|2011	JX568154.1|Asia|China|2010	0.0156794
JQ249922.1|Europe|Romania|2011	JX568154.1|Asia|China|2010	0.00696864
JQ249923.1|Europe|Romania|2011	JX568154.1|Asia|China|2010	0.0087108
JQ249924.1|Europe|Romania|2011	JX568154.1|Asia|China|2010	0.0121951
JQ249925.1|Europe|Romania|2011	JX568154.1|Asia|China|2010	0.0121951
JQ249926.1|Europe|Romania|2011	JX568154.1|Asia|China|2010	0.00696864
JQ249927.1|Europe|Romania|2011	JX568154.1|Asia|China|2010	0
JQ686669.1|Asia|China|2010	JX568154.1|Asia|China|2010	0.00696864
JQ710894|Asia|China|2010	JX568154.1|Asia|China|2010	0.00696864
JQ710894.1|Asia|China|2010	JX568154.1|Asia|China|2010	0.00696864
JQ710895.1|Asia|China|2010	JX568154.1|Asia|China|2010	0.010453
JQ710896.1|Asia|China|2011	JX568154.1|Asia|China|2010	0.00696864
JQ710897.1|Asia|China|2011	JX568154.1|Asia|China|2010	0.0087108
JQ710898.1|Asia|China|2010	JX568154.1|Asia|China|2010	0.0087108
JQ710899.1|Asia|China|2010	JX568154.1|Asia|China|2010	0.0087108
JQ710900.1|Asia|China|2011	JX568154.1|Asia|China|2010	0.010453
JQ710901.1|Asia|China|2011	JX568154.1|Asia|China|2010	0.0087108
JX568153.1|Europe|Denmark|2011	JX568154.1|Asia|China|2010	0.00348432
AY684865|Europe|Germany|2006	JX568155.1|Asia|China|2010	0.0226481
AY684872|Europe|Germany|2006	JX568155.1|Asia|China|2010	0.0087108
BKF-29|Africa|BurkinaFaso|2020	JX568155.1|Asia|China|2010	0.0278746
BKF-3|Africa|BurkinaFaso|2018	JX568155.1|Asia|China|2010	0.0209059
CIV-1|Africa|IvoryCoast|2021	JX568155.1|Asia|China|2010	0.0226481
CIV-19|Africa|IvoryCoast|2021	JX568155.1|Asia|China|2010	0.0243902
CIV-2|Africa|IvoryCoast|2021	JX568155.1|Asia|China|2010	0.0226481
CIV-3|Africa|IvoryCoast|2021	JX568155.1|Asia|China|2010	0.0226481
CIV-30|Africa|IvoryCoast|2021	JX568155.1|Asia|China|2010	0.0243902
CIV-T13|Africa|IvoryCoast|2015	JX568155.1|Asia|China|2010	0.00696864
CIV-T14|Africa|IvoryCoast|2015	JX568155.1|Asia|China|2010	0.00696864
D00623|Europe|Spain|1989	JX568155.1|Asia|China|2010	0.0243902
EU790641.1|Asia|China|2006	JX568155.1|Asia|China|2010	0.0139373
EU790642.1|Asia|China|2004	JX568155.1|Asia|China|2010	0.0174216
FJ853421|Asia|China|2008	JX568155.1|Asia|China|2010	0.0191638
FJ853421.1|Asia|China|2008	JX568155.1|Asia|China|2010	0.0191638
FJ969146.1|Asia|China|2009	JX568155.1|Asia|China|2010	0.026178
GQ884045.1|America|USA|2006	JX568155.1|Asia|China|2010	0.0191972
GQ884046.1|America|USA|2006	JX568155.1|Asia|China|2010	0.0156794
GQ884047|America|USA|2006	JX568155.1|Asia|China|2010	0.0156794
GQ884047.1|America|USA|2006	JX568155.1|Asia|China|2010	0.0156794
GU434317.1|Asia|China|2009	JX568155.1|Asia|China|2010	0.0191638
HM355807.1|Asia|China|2010	JX568155.1|Asia|China|2010	0.0209059
HM627652.1|Asia|China|2010	JX568155.1|Asia|China|2010	0.0226481
HM627653|Asia|China|2009	JX568155.1|Asia|China|2010	0.0174216
HM627653.1|Asia|China|2009	JX568155.1|Asia|China|2010	0.0174216
HM989009.1|Asia|China|1989	JX568155.1|Asia|China|2010	0.0209059
JN872448|Asia|China|2010	JX568155.1|Asia|China|2010	0.0139373
JN872448.1|Asia|China|2010	JX568155.1|Asia|China|2010	0.0139373
JN968975.1|Asia|China|2010	JX568155.1|Asia|China|2010	0.0191638
JQ249913.1|Europe|Romania|2011	JX568155.1|Asia|China|2010	0.0174216
JQ249914.1|Europe|Romania|2011	JX568155.1|Asia|China|2010	0.0156794
JQ249915.1|Europe|Romania|2011	JX568155.1|Asia|China|2010	0.0226481
JQ249916|Europe|Romania|2011	JX568155.1|Asia|China|2010	0.0174216
JQ249916.1|Europe|Romania|2011	JX568155.1|Asia|China|2010	0.0174216
JQ249917.1|Europe|Romania|2011	JX568155.1|Asia|China|2010	0.0226481
JQ249918.1|Europe|Romania|2011	JX568155.1|Asia|China|2010	0.0174216
JQ249919.1|Europe|Romania|2011	JX568155.1|Asia|China|2010	0.0174216
JQ249920.1|Europe|Romania|2011	JX568155.1|Asia|China|2010	0.0226481
JQ249921.1|Europe|Romania|2011	JX568155.1|Asia|China|2010	0.00696864
JQ249922.1|Europe|Romania|2011	JX568155.1|Asia|China|2010	0.0156794
JQ249923.1|Europe|Romania|2011	JX568155.1|Asia|China|2010	0.0209059
JQ249924.1|Europe|Romania|2011	JX568155.1|Asia|China|2010	0.010453
JQ249925.1|Europe|Romania|2011	JX568155.1|Asia|China|2010	0.0209059
JQ249926.1|Europe|Romania|2011	JX568155.1|Asia|China|2010	0.0156794
JQ249927.1|Europe|Romania|2011	JX568155.1|Asia|China|2010	0.0226481
JQ686669.1|Asia|China|2010	JX568155.1|Asia|China|2010	0.0226481
JQ710894|Asia|China|2010	JX568155.1|Asia|China|2010	0.0156794
JQ710894.1|Asia|China|2010	JX568155.1|Asia|China|2010	0.0156794
JQ710895.1|Asia|China|2010	JX568155.1|Asia|China|2010	0.0226481
JQ710896.1|Asia|China|2011	JX568155.1|Asia|China|2010	0.0191638
JQ710897.1|Asia|China|2011	JX568155.1|Asia|China|2010	0.0209059
JQ710898.1|Asia|China|2010	JX568155.1|Asia|China|2010	0.0209059
JQ710899.1|Asia|China|2010	JX568155.1|Asia|China|2010	0.0209059
JQ710900.1|Asia|China|2011	JX568155.1|Asia|China|2010	0.0226481
JQ710901.1|Asia|China|2011	JX568155.1|Asia|China|2010	0.0209059
JX568153.1|Europe|Denmark|2011	JX568155.1|Asia|China|2010	0.0226481
JX568154.1|Asia|China|2010	JX568155.1|Asia|China|2010	0.0226481
AY684865|Europe|Germany|2006	JX568156.1|Asia|China|2010	0.0226481
AY684872|Europe|Germany|2006	JX568156.1|Asia|China|2010	0.0087108
BKF-29|Africa|BurkinaFaso|2020	JX568156.1|Asia|China|2010	0.0278746
BKF-3|Africa|BurkinaFaso|2018	JX568156.1|Asia|China|2010	0.0209059
CIV-1|Africa|IvoryCoast|2021	JX568156.1|Asia|China|2010	0.0226481
CIV-19|Africa|IvoryCoast|2021	JX568156.1|Asia|China|2010	0.0243902
CIV-2|Africa|IvoryCoast|2021	JX568156.1|Asia|China|2010	0.0226481
CIV-3|Africa|IvoryCoast|2021	JX568156.1|Asia|China|2010	0.0226481
CIV-30|Africa|IvoryCoast|2021	JX568156.1|Asia|China|2010	0.0243902
CIV-T13|Africa|IvoryCoast|2015	JX568156.1|Asia|China|2010	0.00696864
CIV-T14|Africa|IvoryCoast|2015	JX568156.1|Asia|China|2010	0.00696864
D00623|Europe|Spain|1989	JX568156.1|Asia|China|2010	0.0243902
EU790641.1|Asia|China|2006	JX568156.1|Asia|China|2010	0.0139373
EU790642.1|Asia|China|2004	JX568156.1|Asia|China|2010	0.0174216
FJ853421|Asia|China|2008	JX568156.1|Asia|China|2010	0.0191638
FJ853421.1|Asia|China|2008	JX568156.1|Asia|China|2010	0.0191638
FJ969146.1|Asia|China|2009	JX568156.1|Asia|China|2010	0.026178
GQ884045.1|America|USA|2006	JX568156.1|Asia|China|2010	0.0191972
GQ884046.1|America|USA|2006	JX568156.1|Asia|China|2010	0.0156794
GQ884047|America|USA|2006	JX568156.1|Asia|China|2010	0.0156794
GQ884047.1|America|USA|2006	JX568156.1|Asia|China|2010	0.0156794
GU434317.1|Asia|China|2009	JX568156.1|Asia|China|2010	0.0191638
HM355807.1|Asia|China|2010	JX568156.1|Asia|China|2010	0.0209059
HM627652.1|Asia|China|2010	JX568156.1|Asia|China|2010	0.0226481
HM627653|Asia|China|2009	JX568156.1|Asia|China|2010	0.0174216
HM627653.1|Asia|China|2009	JX568156.1|Asia|China|2010	0.0174216
HM989009.1|Asia|China|1989	JX568156.1|Asia|China|2010	0.0209059
JN872448|Asia|China|2010	JX568156.1|Asia|China|2010	0.0139373
JN872448.1|Asia|China|2010	JX568156.1|Asia|China|2010	0.0139373
JN968975.1|Asia|China|2010	JX568156.1|Asia|China|2010	0.0191638
JQ249913.1|Europe|Romania|2011	JX568156.1|Asia|China|2010	0.0174216
JQ249914.1|Europe|Romania|2011	JX568156.1|Asia|China|2010	0.0156794
JQ249915.1|Europe|Romania|2011	JX568156.1|Asia|China|2010	0.0226481
JQ249916|Europe|Romania|2011	JX568156.1|Asia|China|2010	0.0174216
JQ249916.1|Europe|Romania|2011	JX568156.1|Asia|China|2010	0.0174216
JQ249917.1|Europe|Romania|2011	JX568156.1|Asia|China|2010	0.0226481
JQ249918.1|Europe|Romania|2011	JX568156.1|Asia|China|2010	0.0174216
JQ249919.1|Europe|Romania|2011	JX568156.1|Asia|China|2010	0.0174216
JQ249920.1|Europe|Romania|2011	JX568156.1|Asia|China|2010	0.0226481
JQ249921.1|Europe|Romania|2011	JX568156.1|Asia|China|2010	0.00696864
JQ249922.1|Europe|Romania|2011	JX568156.1|Asia|China|2010	0.0156794
JQ249923.1|Europe|Romania|2011	JX568156.1|Asia|China|2010	0.0209059
JQ249924.1|Europe|Romania|2011	JX568156.1|Asia|China|2010	0.010453
JQ249925.1|Europe|Romania|2011	JX568156.1|Asia|China|2010	0.0209059
JQ249926.1|Europe|Romania|2011	JX568156.1|Asia|China|2010	0.0156794
JQ249927.1|Europe|Romania|2011	JX568156.1|Asia|China|2010	0.0226481
JQ686669.1|Asia|China|2010	JX568156.1|Asia|China|2010	0.0226481
JQ710894|Asia|China|2010	JX568156.1|Asia|China|2010	0.0156794
JQ710894.1|Asia|China|2010	JX568156.1|Asia|China|2010	0.0156794
JQ710895.1|Asia|China|2010	JX568156.1|Asia|China|2010	0.0226481
JQ710896.1|Asia|China|2011	JX568156.1|Asia|China|2010	0.0191638
JQ710897.1|Asia|China|2011	JX568156.1|Asia|China|2010	0.0209059
JQ710898.1|Asia|China|2010	JX568156.1|Asia|China|2010	0.0209059
JQ710899.1|Asia|China|2010	JX568156.1|Asia|China|2010	0.0209059
JQ710900.1|Asia|China|2011	JX568156.1|Asia|China|2010	0.0226481
JQ710901.1|Asia|China|2011	JX568156.1|Asia|China|2010	0.0209059
JX568153.1|Europe|Denmark|2011	JX568156.1|Asia|China|2010	0.0226481
JX568154.1|Asia|China|2010	JX568156.1|Asia|China|2010	0.0226481
JX568155.1|Asia|China|2010	JX568156.1|Asia|China|2010	0.00348432
AY684865|Europe|Germany|2006	JX568157.1|Asia|China|2010	0.0261324
AY684872|Europe|Germany|2006	JX568157.1|Asia|China|2010	0.0087108
BKF-29|Africa|BurkinaFaso|2020	JX568157.1|Asia|China|2010	0.0313589
BKF-3|Africa|BurkinaFaso|2018	JX568157.1|Asia|China|2010	0.0243902
CIV-1|Africa|IvoryCoast|2021	JX568157.1|Asia|China|2010	0.0261324
CIV-19|Africa|IvoryCoast|2021	JX568157.1|Asia|China|2010	0.0278746
CIV-2|Africa|IvoryCoast|2021	JX568157.1|Asia|China|2010	0.0261324
CIV-3|Africa|IvoryCoast|2021	JX568157.1|Asia|China|2010	0.0261324
CIV-30|Africa|IvoryCoast|2021	JX568157.1|Asia|China|2010	0.0278746
CIV-T13|Africa|IvoryCoast|2015	JX568157.1|Asia|China|2010	0.010453
CIV-T14|Africa|IvoryCoast|2015	JX568157.1|Asia|China|2010	0.010453
D00623|Europe|Spain|1989	JX568157.1|Asia|China|2010	0.0278746
EU790641.1|Asia|China|2006	JX568157.1|Asia|China|2010	0.0174216
EU790642.1|Asia|China|2004	JX568157.1|Asia|China|2010	0.0209059
FJ853421|Asia|China|2008	JX568157.1|Asia|China|2010	0.0226481
FJ853421.1|Asia|China|2008	JX568157.1|Asia|China|2010	0.0226481
FJ969146.1|Asia|China|2009	JX568157.1|Asia|China|2010	0.0296684
GQ884045.1|America|USA|2006	JX568157.1|Asia|China|2010	0.0226876
GQ884046.1|America|USA|2006	JX568157.1|Asia|China|2010	0.0191638
GQ884047|America|USA|2006	JX568157.1|Asia|China|2010	0.0191638
GQ884047.1|America|USA|2006	JX568157.1|Asia|China|2010	0.0191638
GU434317.1|Asia|China|2009	JX568157.1|Asia|China|2010	0.0226481
HM355807.1|Asia|China|2010	JX568157.1|Asia|China|2010	0.0243902
HM627652.1|Asia|China|2010	JX568157.1|Asia|China|2010	0.0261324
HM627653|Asia|China|2009	JX568157.1|Asia|China|2010	0.0209059
HM627653.1|Asia|China|2009	JX568157.1|Asia|China|2010	0.0209059
HM989009.1|Asia|China|1989	JX568157.1|Asia|China|2010	0.0243902
JN872448|Asia|China|2010	JX568157.1|Asia|China|2010	0.0174216
JN872448.1|Asia|China|2010	JX568157.1|Asia|China|2010	0.0174216
JN968975.1|Asia|China|2010	JX568157.1|Asia|China|2010	0.0226481
JQ249913.1|Europe|Romania|2011	JX568157.1|Asia|China|2010	0.0174216
JQ249914.1|Europe|Romania|2011	JX568157.1|Asia|China|2010	0.0191638
JQ249915.1|Europe|Romania|2011	JX568157.1|Asia|China|2010	0.0261324
JQ249916|Europe|Romania|2011	JX568157.1|Asia|China|2010	0.0174216
JQ249916.1|Europe|Romania|2011	JX568157.1|Asia|China|2010	0.0174216
JQ249917.1|Europe|Romania|2011	JX568157.1|Asia|China|2010	0.0261324
JQ249918.1|Europe|Romania|2011	JX568157.1|Asia|China|2010	0.0209059
JQ249919.1|Europe|Romania|2011	JX568157.1|Asia|China|2010	0.0209059
JQ249920.1|Europe|Romania|2011	JX568157.1|Asia|China|2010	0.0261324
JQ249921.1|Europe|Romania|2011	JX568157.1|Asia|China|2010	0.010453
JQ249922.1|Europe|Romania|2011	JX568157.1|Asia|China|2010	0.0191638
JQ249923.1|Europe|Romania|2011	JX568157.1|Asia|China|2010	0.0243902
JQ249924.1|Europe|Romania|2011	JX568157.1|Asia|China|2010	0.0139373
JQ249925.1|Europe|Romania|2011	JX568157.1|Asia|China|2010	0.0243902
JQ249926.1|Europe|Romania|2011	JX568157.1|Asia|China|2010	0.0191638
JQ249927.1|Europe|Romania|2011	JX568157.1|Asia|China|2010	0.0261324
JQ686669.1|Asia|China|2010	JX568157.1|Asia|China|2010	0.0261324
JQ710894|Asia|China|2010	JX568157.1|Asia|China|2010	0.0191638
JQ710894.1|Asia|China|2010	JX568157.1|Asia|China|2010	0.0191638
JQ710895.1|Asia|China|2010	JX568157.1|Asia|China|2010	0.0261324
JQ710896.1|Asia|China|2011	JX568157.1|Asia|China|2010	0.0226481
JQ710897.1|Asia|China|2011	JX568157.1|Asia|China|2010	0.0243902
JQ710898.1|Asia|China|2010	JX568157.1|Asia|China|2010	0.0243902
JQ710899.1|Asia|China|2010	JX568157.1|Asia|China|2010	0.0243902
JQ710900.1|Asia|China|2011	JX568157.1|Asia|China|2010	0.0261324
JQ710901.1|Asia|China|2011	JX568157.1|Asia|China|2010	0.0243902
JX568153.1|Europe|Denmark|2011	JX568157.1|Asia|China|2010	0.0261324
JX568154.1|Asia|China|2010	JX568157.1|Asia|China|2010	0.0261324
JX568155.1|Asia|China|2010	JX568157.1|Asia|China|2010	0.00696864
JX568156.1|Asia|China|2010	JX568157.1|Asia|China|2010	0.00696864
AY684865|Europe|Germany|2006	JX967269.1|Asia|China|2011	0.0087108
AY684872|Europe|Germany|2006	JX967269.1|Asia|China|2011	0.0191638
BKF-29|Africa|BurkinaFaso|2020	JX967269.1|Asia|China|2011	0.0139373
BKF-3|Africa|BurkinaFaso|2018	JX967269.1|Asia|China|2011	0.00696864
CIV-1|Africa|IvoryCoast|2021	JX967269.1|Asia|China|2011	0.0087108
CIV-19|Africa|IvoryCoast|2021	JX967269.1|Asia|China|2011	0.010453
CIV-2|Africa|IvoryCoast|2021	JX967269.1|Asia|China|2011	0.0087108
CIV-3|Africa|IvoryCoast|2021	JX967269.1|Asia|China|2011	0.0087108
CIV-30|Africa|IvoryCoast|2021	JX967269.1|Asia|China|2011	0.010453
CIV-T13|Africa|IvoryCoast|2015	JX967269.1|Asia|China|2011	0.0174216
CIV-T14|Africa|IvoryCoast|2015	JX967269.1|Asia|China|2011	0.0174216
D00623|Europe|Spain|1989	JX967269.1|Asia|China|2011	0.00348432
EU790641.1|Asia|China|2006	JX967269.1|Asia|China|2011	0.00696864
EU790642.1|Asia|China|2004	JX967269.1|Asia|China|2011	0.010453
FJ853421|Asia|China|2008	JX967269.1|Asia|China|2011	0.00174216
FJ853421.1|Asia|China|2008	JX967269.1|Asia|China|2011	0.00174216
FJ969146.1|Asia|China|2009	JX967269.1|Asia|China|2011	0.008726
GQ884045.1|America|USA|2006	JX967269.1|Asia|China|2011	0.008726
GQ884046.1|America|USA|2006	JX967269.1|Asia|China|2011	0.00522648
GQ884047|America|USA|2006	JX967269.1|Asia|China|2011	0.00522648
GQ884047.1|America|USA|2006	JX967269.1|Asia|China|2011	0.00522648
GU434317.1|Asia|China|2009	JX967269.1|Asia|China|2011	0.00522648
HM355807.1|Asia|China|2010	JX967269.1|Asia|China|2011	0
HM627652.1|Asia|China|2010	JX967269.1|Asia|China|2011	0.0121951
HM627653|Asia|China|2009	JX967269.1|Asia|China|2011	0.010453
HM627653.1|Asia|China|2009	JX967269.1|Asia|China|2011	0.010453
HM989009.1|Asia|China|1989	JX967269.1|Asia|China|2011	0
JN872448|Asia|China|2010	JX967269.1|Asia|China|2011	0.00696864
JN872448.1|Asia|China|2010	JX967269.1|Asia|China|2011	0.00696864
JN968975.1|Asia|China|2010	JX967269.1|Asia|China|2011	0.00174216
JQ249913.1|Europe|Romania|2011	JX967269.1|Asia|China|2011	0.00696864
JQ249914.1|Europe|Romania|2011	JX967269.1|Asia|China|2011	0.0087108
JQ249915.1|Europe|Romania|2011	JX967269.1|Asia|China|2011	0.0087108
JQ249916|Europe|Romania|2011	JX967269.1|Asia|China|2011	0.00696864
JQ249916.1|Europe|Romania|2011	JX967269.1|Asia|China|2011	0.00696864
JQ249917.1|Europe|Romania|2011	JX967269.1|Asia|China|2011	0.0087108
JQ249918.1|Europe|Romania|2011	JX967269.1|Asia|China|2011	0.00696864
JQ249919.1|Europe|Romania|2011	JX967269.1|Asia|China|2011	0.00696864
JQ249920.1|Europe|Romania|2011	JX967269.1|Asia|China|2011	0.0087108
JQ249921.1|Europe|Romania|2011	JX967269.1|Asia|China|2011	0.0139373
JQ249922.1|Europe|Romania|2011	JX967269.1|Asia|China|2011	0.00522648
JQ249923.1|Europe|Romania|2011	JX967269.1|Asia|China|2011	0.0139373
JQ249924.1|Europe|Romania|2011	JX967269.1|Asia|China|2011	0.0174216
JQ249925.1|Europe|Romania|2011	JX967269.1|Asia|China|2011	0.010453
JQ249926.1|Europe|Romania|2011	JX967269.1|Asia|China|2011	0.00522648
JQ249927.1|Europe|Romania|2011	JX967269.1|Asia|China|2011	0.0087108
JQ686669.1|Asia|China|2010	JX967269.1|Asia|China|2011	0.00174216
JQ710894|Asia|China|2010	JX967269.1|Asia|China|2011	0.00522648
JQ710894.1|Asia|China|2010	JX967269.1|Asia|China|2011	0.00522648
JQ710895.1|Asia|China|2010	JX967269.1|Asia|China|2011	0.00522648
JQ710896.1|Asia|China|2011	JX967269.1|Asia|China|2011	0.00174216
JQ710897.1|Asia|China|2011	JX967269.1|Asia|China|2011	0
JQ710898.1|Asia|China|2010	JX967269.1|Asia|China|2011	0.00348432
JQ710899.1|Asia|China|2010	JX967269.1|Asia|China|2011	0.00348432
JQ710900.1|Asia|China|2011	JX967269.1|Asia|China|2011	0.00522648
JQ710901.1|Asia|China|2011	JX967269.1|Asia|China|2011	0
JX568153.1|Europe|Denmark|2011	JX967269.1|Asia|China|2011	0.0087108
JX568154.1|Asia|China|2010	JX967269.1|Asia|China|2011	0.0087108
JX568155.1|Asia|China|2010	JX967269.1|Asia|China|2011	0.0209059
JX568156.1|Asia|China|2010	JX967269.1|Asia|China|2011	0.0209059
JX568157.1|Asia|China|2010	JX967269.1|Asia|China|2011	0.0243902
AY684865|Europe|Germany|2006	JX992846.1|Asia|China|2008	0.0087108
AY684872|Europe|Germany|2006	JX992846.1|Asia|China|2008	0.0191638
BKF-29|Africa|BurkinaFaso|2020	JX992846.1|Asia|China|2008	0.0139373
BKF-3|Africa|BurkinaFaso|2018	JX992846.1|Asia|China|2008	0.00696864
CIV-1|Africa|IvoryCoast|2021	JX992846.1|Asia|China|2008	0.0087108
CIV-19|Africa|IvoryCoast|2021	JX992846.1|Asia|China|2008	0.010453
CIV-2|Africa|IvoryCoast|2021	JX992846.1|Asia|China|2008	0.0087108
CIV-3|Africa|IvoryCoast|2021	JX992846.1|Asia|China|2008	0.0087108
CIV-30|Africa|IvoryCoast|2021	JX992846.1|Asia|China|2008	0.010453
CIV-T13|Africa|IvoryCoast|2015	JX992846.1|Asia|China|2008	0.0174216
CIV-T14|Africa|IvoryCoast|2015	JX992846.1|Asia|China|2008	0.0174216
D00623|Europe|Spain|1989	JX992846.1|Asia|China|2008	0.00348432
EU790641.1|Asia|China|2006	JX992846.1|Asia|China|2008	0.00696864
EU790642.1|Asia|China|2004	JX992846.1|Asia|China|2008	0.010453
FJ853421|Asia|China|2008	JX992846.1|Asia|China|2008	0.00174216
FJ853421.1|Asia|China|2008	JX992846.1|Asia|China|2008	0.00174216
FJ969146.1|Asia|China|2009	JX992846.1|Asia|China|2008	0.008726
GQ884045.1|America|USA|2006	JX992846.1|Asia|China|2008	0.008726
GQ884046.1|America|USA|2006	JX992846.1|Asia|China|2008	0.00522648
GQ884047|America|USA|2006	JX992846.1|Asia|China|2008	0.00522648
GQ884047.1|America|USA|2006	JX992846.1|Asia|China|2008	0.00522648
GU434317.1|Asia|China|2009	JX992846.1|Asia|China|2008	0.00522648
HM355807.1|Asia|China|2010	JX992846.1|Asia|China|2008	0
HM627652.1|Asia|China|2010	JX992846.1|Asia|China|2008	0.0121951
HM627653|Asia|China|2009	JX992846.1|Asia|China|2008	0.010453
HM627653.1|Asia|China|2009	JX992846.1|Asia|China|2008	0.010453
HM989009.1|Asia|China|1989	JX992846.1|Asia|China|2008	0
JN872448|Asia|China|2010	JX992846.1|Asia|China|2008	0.00696864
JN872448.1|Asia|China|2010	JX992846.1|Asia|China|2008	0.00696864
JN968975.1|Asia|China|2010	JX992846.1|Asia|China|2008	0.00174216
JQ249913.1|Europe|Romania|2011	JX992846.1|Asia|China|2008	0.00696864
JQ249914.1|Europe|Romania|2011	JX992846.1|Asia|China|2008	0.0087108
JQ249915.1|Europe|Romania|2011	JX992846.1|Asia|China|2008	0.0087108
JQ249916|Europe|Romania|2011	JX992846.1|Asia|China|2008	0.00696864
JQ249916.1|Europe|Romania|2011	JX992846.1|Asia|China|2008	0.00696864
JQ249917.1|Europe|Romania|2011	JX992846.1|Asia|China|2008	0.0087108
JQ249918.1|Europe|Romania|2011	JX992846.1|Asia|China|2008	0.00696864
JQ249919.1|Europe|Romania|2011	JX992846.1|Asia|China|2008	0.00696864
JQ249920.1|Europe|Romania|2011	JX992846.1|Asia|China|2008	0.0087108
JQ249921.1|Europe|Romania|2011	JX992846.1|Asia|China|2008	0.0139373
JQ249922.1|Europe|Romania|2011	JX992846.1|Asia|China|2008	0.00522648
JQ249923.1|Europe|Romania|2011	JX992846.1|Asia|China|2008	0.0139373
JQ249924.1|Europe|Romania|2011	JX992846.1|Asia|China|2008	0.0174216
JQ249925.1|Europe|Romania|2011	JX992846.1|Asia|China|2008	0.010453
JQ249926.1|Europe|Romania|2011	JX992846.1|Asia|China|2008	0.00522648
JQ249927.1|Europe|Romania|2011	JX992846.1|Asia|China|2008	0.0087108
JQ686669.1|Asia|China|2010	JX992846.1|Asia|China|2008	0.00174216
JQ710894|Asia|China|2010	JX992846.1|Asia|China|2008	0.00522648
JQ710894.1|Asia|China|2010	JX992846.1|Asia|China|2008	0.00522648
JQ710895.1|Asia|China|2010	JX992846.1|Asia|China|2008	0.00522648
JQ710896.1|Asia|China|2011	JX992846.1|Asia|China|2008	0.00174216
JQ710897.1|Asia|China|2011	JX992846.1|Asia|China|2008	0
JQ710898.1|Asia|China|2010	JX992846.1|Asia|China|2008	0.00348432
JQ710899.1|Asia|China|2010	JX992846.1|Asia|China|2008	0.00348432
JQ710900.1|Asia|China|2011	JX992846.1|Asia|China|2008	0.00522648
JQ710901.1|Asia|China|2011	JX992846.1|Asia|China|2008	0
JX568153.1|Europe|Denmark|2011	JX992846.1|Asia|China|2008	0.0087108
JX568154.1|Asia|China|2010	JX992846.1|Asia|China|2008	0.0087108
JX568155.1|Asia|China|2010	JX992846.1|Asia|China|2008	0.0209059
JX568156.1|Asia|China|2010	JX992846.1|Asia|China|2008	0.0209059
JX568157.1|Asia|China|2010	JX992846.1|Asia|China|2008	0.0243902
JX967269.1|Asia|China|2011	JX992846.1|Asia|China|2008	0
AY684865|Europe|Germany|2006	KEN-2|Africa|Kenya|2018	0.00348432
AY684872|Europe|Germany|2006	KEN-2|Africa|Kenya|2018	0.0243902
BKF-29|Africa|BurkinaFaso|2020	KEN-2|Africa|Kenya|2018	0.0087108
BKF-3|Africa|BurkinaFaso|2018	KEN-2|Africa|Kenya|2018	0.00522648
CIV-1|Africa|IvoryCoast|2021	KEN-2|Africa|Kenya|2018	0.00348432
CIV-19|Africa|IvoryCoast|2021	KEN-2|Africa|Kenya|2018	0.00522648
CIV-2|Africa|IvoryCoast|2021	KEN-2|Africa|Kenya|2018	0.00348432
CIV-3|Africa|IvoryCoast|2021	KEN-2|Africa|Kenya|2018	0.00348432
CIV-30|Africa|IvoryCoast|2021	KEN-2|Africa|Kenya|2018	0.00522648
CIV-T13|Africa|IvoryCoast|2015	KEN-2|Africa|Kenya|2018	0.0226481
CIV-T14|Africa|IvoryCoast|2015	KEN-2|Africa|Kenya|2018	0.0226481
D00623|Europe|Spain|1989	KEN-2|Africa|Kenya|2018	0.0156794
EU790641.1|Asia|China|2006	KEN-2|Africa|Kenya|2018	0.0121951
EU790642.1|Asia|China|2004	KEN-2|Africa|Kenya|2018	0.0121951
FJ853421|Asia|China|2008	KEN-2|Africa|Kenya|2018	0.010453
FJ853421.1|Asia|China|2008	KEN-2|Africa|Kenya|2018	0.010453
FJ969146.1|Asia|China|2009	KEN-2|Africa|Kenya|2018	0.017452
GQ884045.1|America|USA|2006	KEN-2|Africa|Kenya|2018	0.0139616
GQ884046.1|America|USA|2006	KEN-2|Africa|Kenya|2018	0.010453
GQ884047|America|USA|2006	KEN-2|Africa|Kenya|2018	0.010453
GQ884047.1|America|USA|2006	KEN-2|Africa|Kenya|2018	0.010453
GU434317.1|Asia|China|2009	KEN-2|Africa|Kenya|2018	0.010453
HM355807.1|Asia|China|2010	KEN-2|Africa|Kenya|2018	0.0121951
HM627652.1|Asia|China|2010	KEN-2|Africa|Kenya|2018	0.00696864
HM627653|Asia|China|2009	KEN-2|Africa|Kenya|2018	0.0121951
HM627653.1|Asia|China|2009	KEN-2|Africa|Kenya|2018	0.0121951
HM989009.1|Asia|China|1989	KEN-2|Africa|Kenya|2018	0.0121951
JN872448|Asia|China|2010	KEN-2|Africa|Kenya|2018	0.0121951
JN872448.1|Asia|China|2010	KEN-2|Africa|Kenya|2018	0.0121951
JN968975.1|Asia|China|2010	KEN-2|Africa|Kenya|2018	0.010453
JQ249913.1|Europe|Romania|2011	KEN-2|Africa|Kenya|2018	0.0121951
JQ249914.1|Europe|Romania|2011	KEN-2|Africa|Kenya|2018	0.010453
JQ249915.1|Europe|Romania|2011	KEN-2|Africa|Kenya|2018	0.00348432
JQ249916|Europe|Romania|2011	KEN-2|Africa|Kenya|2018	0.0121951
JQ249916.1|Europe|Romania|2011	KEN-2|Africa|Kenya|2018	0.0121951
JQ249917.1|Europe|Romania|2011	KEN-2|Africa|Kenya|2018	0.00348432
JQ249918.1|Europe|Romania|2011	KEN-2|Africa|Kenya|2018	0.0087108
JQ249919.1|Europe|Romania|2011	KEN-2|Africa|Kenya|2018	0.0087108
JQ249920.1|Europe|Romania|2011	KEN-2|Africa|Kenya|2018	0.00348432
JQ249921.1|Europe|Romania|2011	KEN-2|Africa|Kenya|2018	0.0191638
JQ249922.1|Europe|Romania|2011	KEN-2|Africa|Kenya|2018	0.010453
JQ249923.1|Europe|Romania|2011	KEN-2|Africa|Kenya|2018	0.0121951
JQ249924.1|Europe|Romania|2011	KEN-2|Africa|Kenya|2018	0.0156794
JQ249925.1|Europe|Romania|2011	KEN-2|Africa|Kenya|2018	0.0156794
JQ249926.1|Europe|Romania|2011	KEN-2|Africa|Kenya|2018	0.010453
JQ249927.1|Europe|Romania|2011	KEN-2|Africa|Kenya|2018	0.00348432
[truncated: 46,517 more rows]
